# Supplementary material for: Genome-wide identification and expression analysis of the Auxin-Response factor (ARF) gene family in Medicago sativa under abiotic stress
Source: BMC Genomics. 2023 Aug 29;24:498. doi: 10.1186/s12864-023-09610-z (PMC10463752; doi:10.1186/s12864-023-09610-z)
Supplement: Supplementary file 1 — Additional file 1: Table S1. List of the ARF sequences in Alfalfa. Table S2. Protein property of ARF proteins. Table S3. Gene ontology (GO) annotation results of ARF genes. Table S4. Kyoto Encyclopedia of Genes and Genomes (KEGG) annotation results of ARF genes. Table S5. The subcellular localization and secondary structure analysis of ARF proteins. Table S6. Ka and Ks of MsARF gene pairs. Table S7. Expression (FPKM) of ARF genes in various alfalfa tissues in response to cold, drought, salt, aluminum, and lead treatment. Table S8. Relative expression data of 23 MsARF genes related to abiotic stress. Table S9. Sequences of ARF primers used in qRT-PCR. [file 12864_2023_9610_MOESM1_ESM.xlsx]

## Sheet: Table S1
Table S1. List of the ARF sequences in Alfalfa
Gene ID	ARF name	ARF protein sequence
MS.gene000840.t1	MsARF001	MEIPNYHLPSKILCVVVGVQLKVKVDTDEIFSLVTLFPLLEQQEYALEDNHALHGPNEICSFSKLLTSMETSTHGGLYIPKQHADRCFPHLDMTLQPPMQDLVAKDMHGIEWNFRHIYRDDERAHLLTNGWSTFVNSKNLLPGDSCIFVRGENGEIGIGIRRAMNQHSHICTKLPQLSSSQNIQLGALAAVVHAVSIGSLFHVQYHPWITPFEFMIPLKTYAESIEKDYSVGRRVQMLSEVEGCPRRYGTIVGNEDIDPIRWPGSEWRCIKVQWDFLPNIERVCPWWIEPLGSPKIMLKGIPILPLSNKTDILNFFNEG
MS.gene002000.t1	MsARF002	MASNHMSAVTSRAGSTNDALYKELWHACAGPLVTLPREGERVYYFPQGHMEQLEASMNQGLEQQMPSFNLPSKILCKVVNIHLRAEPESDEVYAQITLLPETDQSEVTSPDDPLPEPPRCTVHSFCKTLTASDTSTHGGFSVLRRHADDCLPPLDMTQQPPWQELVATDLHGNEWHFRHIFRGQPRRHLLTTGWSVFVSSKKLVAGDAFIFLRGENGELRVGVRRLMRQQSNMPSSVISSHSMHLGVLATASHAISTGTLFSVFYKPRTSRSEFIVSINKYLEARNHKLSVGMRFKMRFEGDEVPERRFSGTIVGVEDNKSSVWADSEWRSLKVQWDEPSSILRPDRVSPWELEPLVSTPPANSQPTQRNKRSRPPILPSTMTDSSLQGIWKSPVDAPP…
MS.gene002001.t1	MsARF003	MCFSIPFTGSTNDALYKELWHACAGPLVTLPREGERVYYFPQGHMEQLEASMNQGLEQQMPSFNLPSKILCKVVNIHLRAEPESDEVYAQITLLPETDQSEVTSPDDPLPEPPRCTVHSFCKTLTASDTSTHGGFSVLRRHADDCLPPLDMTQQPPWQELVATDLHGNEWHFRHIFRGQPRRHLLTTGWSVFVSSKKLVAGDAFIFLRGENGELRVGVRRLMRQQSNMPSSVISSHSMHLGVLATASHAISTGTLFSVFYKPRTSRSEFIVSINKYLEARNHKLSVGMRFKMRFEGDEVPERRFSGTIVGVEDNKSSVWADSEWRSLKVQWDEPSSILRPDRVSPWELEPLVSTPPANSQPTQRNKRSRPPILPSTMTDSSLQGIWKSPVDAPPFPYRD…
MS.gene002063.t1	MsARF004	MSLNQHQHQQQQPSHVHPQIWQTLTGTAVQIPKLHPRVYYFPQGHLEYASPSSSNAYIHSLHDLQRFRPFTICIISAVDLLADPHTDEVFAKLLLTPITNDVDACVQDPHEVPNCNDDDEVIGSFTRTLAPTNVSKHTFYIPRFCAENIFPPLGMEISQNLLVTDVHGEVWKFHHACHGFAKRNVFYIPEWSSFVKRKKLDVGDAVVFMKNSTGKLFVGIRRKAAAEQKKDELEKAVMEAVKLAEENKPFEIVYYPRGDDWHDFVVDANIVDESMKIQWNPRMRVKMKTHKSSRIPYQGTISTVSRTSNLWRMLQMTLHKYPFILLHNENT
MS.gene002694.t1	MsARF005	MRLSSAGFSPPPQEGEKRVLDSELWHACAGPLVSLPAVGSRVVYFPQGHSEQVAVSTNKEVDAHIPNYPSLPPQLICQLHNLTMHADVETDEVYAQMTLQPLNAQEQKEAYLPAELGTPSKQPTNYFCKTLTASDTSTHGGFSVPRRAAEKVFPPLDFSQQPPAQELIARDLHGNEWKFRHIFRGQPKRHLLTTGWSVFVSAKRLVAGDSVLFIWNEKNQLLLGIRRASRPQTVMPSSVLSSDSMHLGLLAAAAHAAATNSRFTIFYNPRACPSEFVIPLAKYVKAVYHTRVSVGMRFRMLFETEESSVRRYMGTITGICDLDSVRWQNSHWRSVKVGWDESTAGERQPRVSLWEIEPLTTFPMYPSPFPLRLKRPWPPGLPSFHGMKDDDFGMNSPLL…
MS.gene003018.t1	MsARF006	MVEPNISAMSPPQPSRVEPKIWRCCSGHSVKIPKLHSKVYYFPQGHLEHACPNPPNTETLSLLDGHGPFNPCIVSAVDYLADPHTDEVFVKLLLTPITDGCVHKPPTEVREEEPTGDEIVSSGKTLTLSDANNGGAFSVPRSCATSIFPPLDLETKQPSQELSVTDVHGKVWEFRHVYRGTPLRHLITTNWSKFVDEKKLVCGDSVIFMKKKSSGDMFVGIRRHTKFGAAKITKESVMAAAELADKNIAFEVEYYPTIEGFCDFVVDAKVVEDAMKINWNCGMRIKFSLKNDDYSKRWSVFKGTISALSAPNRPWRMLEVNWDGPEVSHNPKQSPWEVELISYIPALNLQLPSAKRLRVAQGYTSLDNIERSSIPMIDFQHSTAKSLNTLLDCDTFIEG…
MS.gene004184.t1	MsARF007	MGLIDLNTTEDDETPYSAISSSSSSSHSGISTSASAAMVVPPPLPPQGSVCLELWHACAGPLISLPKKGSIVVYVPQGHFEQAHDFPVSACNIPPHVFCRVLDVKLHAEEGSDEVYCQVLLVPENQQVEQNVREGVIDADAEEEDTEAIVKSTTPHMFCKTLTASDTSTHGGFSVPRRAAEDCFPPLDYSQQRPSQELVAKDLHGSEWRFRHIYRGQPRRHLLTTGWSAFVNKKKLVSGDAVLFLRGEDGELRLGIRRAVQLKSSGSFGGSSGMQLDPGSLMDVVNALSKRSAFSVCYNPRVSSSEFIIPVNKFLKSLDCSYSAGMRFRMRFETEDAAERRFTGLIAGISDVDPVRWPGSKWKCLLVRWDNIEASRHNNRVSPWEIEPSGSASNSSNLM…
MS.gene00627.t1	MsARF008	MSVQKQPSHVRPEIWHTCAAAAVKIPKLHSRVYYFPQGHLENASPSSSSSITHTHSFLQSFRPFTPCIVSAVDLLADPHTDEVFVKLLLTPITNDVHLENPKEEVANLNNRDEVVSFVKILTRSDVNNARSFHIPRFCADNVFPRLDLEAESSSQHLFVTDVHGEVSKFYHVCRGFPKRNMLYISEWNSFVKRKKLVAGDSVIFMKDSTGKLFVGIRRNTQFVAAAAEQKKDELEKAVMEALKLAEENKAFEIVYYPRGDDWCDFVVDGNAVDESMKIQWNPRMRVKMKTDKSSRIPYQGTISIVSRTSNLWRMLQVNWDEFQVSEIPRRVNPWWVEVISHKPAPTPFPQTKKFRTTQSSAQLSDKKETLLNDDASNILNEITSTEGLSNVSKELNMSP…
MS.gene007428.t1	MsARF009	MANHETDEVYAKLRLVPMNINQVSFDNDGVAGINVSEIKDKHQSFAKTLTQSDANTGGGFSCPRYCAETLFPRLDYSANPPFQDIYPKDVHGEKWHFRHVYRGTPKRHLLTTGWSPYVSDKKLASGDSIVFLRSENSELNVGIRRAKRRNNVGVNPLGKAKGLEVIEAARLGTNMQPFDVVYYPRSGTPEFFVKTSLIGIALQIRWCPGMRFKMAIETEDSSRIRWFIGTVVSVQAADQSWPDSLWRLLQPSFQQPFNNISTMPMTLTNNSALQRPNTSENVSCSRSISTSTQSLEKPDHAKPHQLVLFGQTIQIDTGSETSEKKMTNHLSDLHLQGLPTHSSDERFEWNPKNQCE
MS.gene009600.t1	MsARF010	MTLQPLTPQEQKDTFLPMELGIPSKQPTNYFCKTLTASDTSTHGGFSVPRRAAEKVFPPLDFSQQPPAQELIARDLHDVEWKFRHIFRGQPKRHLLTTGWSVFVSAKRLVAGDSVLFIWNEKNQLLLGIRRASRPQTVMPSSVLSSDSMHIGLLAAAAHAAATNSCFTVFFNPRASPSEFVIPLSKYIKAVYHTRVSVGMRFRMLFETEESSVRRYMGTITSISDMDPVRWPNSHWRSVKVGWDESTAGERQPRVSLWEIEPLTTFPMYPSLFPLRLKRPWHPGTSSFLDGRDEATNGLMWMRGGPGDHGLNSMNFQGAGLLPWMQPRLDPTLLGNDHNQQYQAMLAAAGLQNQGNVDLLRQQMMNFQQPFNYQQSGNLSPMQLQQQQAIQQSVSTNNI…
MS.gene010228.t1	MsARF011	MHVHKSVVPGSYIPKHSPQNLYLLLPTRCSICQTSPHSRNGYGHGHEQEAPPEVPAEDEDGYNVVSFVKILTQSDCNSGCGFIYAHIYRGKSKRHLFSRGRTSFVNNKKLVAGDSVVFVKNSAGKIFIGICRKSGKVTEKAVMDAVELAVKNMAFEVLYYPRANWFDFVVHANVVDDAMKISWTSGIQVKLPLKKEESSNSKMRLYQPRGTISDVYNAPSNVPNWRMLQFKFIVGTKLNPQFDDFFDKY
MS.gene010231.t1	MsARF012	MNLKSRRFQTVSILGRLNLFTTKLNCIYNPPPNKNPRRAESSVLLSDTGELHSEAFPTKSIFTIPTKIWQKCAGASVKIPKLHSKVYYFPQGHLEHVSAHTIITLIHRYPPSISGIISVVNLLVDPHTDVVFSKLLLTPVTDGHGHEQEAPPEVPAEDEDGYNVVSFVKILTQSDCNSGYGFIVSLPCVDLILPKLNLDDSMPSQTLSVTDIHGRVWQYTHIYRGKSKRHLFSRGWTSFVNNKKLVAGDSVVFVQNSAGKIFVGICRKSGKVTEKAVMDAVELAVKNMAFEVLYYPRANWFDFVVDANVVDDAMKVNWTSGMKVKLPLKKEESSNSKMTLFQPQGTISDISNAHSNVPNWRMLQVKWDEPEISQNPNRVNPWQ
MS.gene010308.t1	MsARF013	MKNSAGKILVGIRRNNNFPAAEAGERGWNLTESAVLNSVELVDKNMVFEVVYYPTARNWCDFVMDAKVVDDSMKIGWESGMRVKLTLKKDESSNSKTYYQPKGTISTVFNYSSYVPNWRILEVNWDGPKILQNTNTVNPWQVEVSNIPAPSTSSFTVNLTSTKAPGLAESLSPQQIPHSMAGLSGTLPDT
MS.gene010309.t1	MsARF014	MSHPLPPRVEPKIWQICAGPDVKIPKIHSKVYYFPRGHLEHACSSPTAATRTILDRYRPSIPCIVSSVDLFVDPHTDEVFAKLLLTPVTDQEPPPPVVPVQEDDVGYNLVSYVKTLTQSDCARVLCVPIECSNSIFPNLALDESQSITVTDLKSREWGYTYTYANLSRLHTGWLNFVREKKLVANDSVVFIKNSAGKISVGIRRNTKFTTDEADEGGENLTDEIKVLDAVELAEKNTAFDVVYYPTAIGWRDFVVDAKTVDDAMKIGWKSGMRVKLPLKKYESSSSKMTISQLKGTISFVFNDSSNVPNWRMLEVNWDGLDFPQNPNLVNPWQVEVYNIPAPSTSSSTVNSASRKTPRLAESSSPQQTLAGSSGPMSQAPSEISLLAYLCNIGMQSQLG…
MS.gene010311.t1	MsARF015	MFNEADDGNNLVSFVKTLTITDTKSVFKIPHECADLIFPKLDLEKSQNITVTDLKNQEWGCTYVKLSRLRTGWSHFVKEKKLVAKDSVVFMKNSAGKILVGIRRNTNFPAAEAGERGWNLTESAVLNSVELADKNMEFEVVYYPTARNWCDFVMDAKVVDDAMKIGWESGMRVKLSLKKDESSNSKTYYQPKGTISTVFNYSSNVPNWRILECQKIARGNLVASKEVKKNLSSAINKHNVGKHGLNLTEKNKVAASFHTHQEVASVTEKDSDTISHNIVVQADQGIDSAQIVSDVNYNTMRHRTDNSTIQHKVPAMVNATPNSFDILHDLEKISHMEALAEVMNGNLDSTDLASGVANNVNEAAIHTTDASSKFGDCTTNLDDAAFSSLDPMISEKNSI…
MS.gene010315.t1	MsARF016	MANMRRTCCQDSEIGSKVYYFPEGHLEHACSSPDIETQLLLCLRPPSVLCIISSVDLLANPHTDEVFAKLLLTLVTTDGGVQIQEPAPPDFPDQEENDGNNLVVQVQEPAPPEVPDEEDDDSNNVVSYVKILTQSDTHSGLFVPRECIELIFPNLDLEDPMQSQKLSVTDIQDVVWTYKYSYHVKKLRFTSGWSQFVRKKKLAALDSVVFIKNSAGKIFVGIRRKAMYPAAEEEGGKSENLTEKAVKDAVELAGKNMAFQVVYYPTANWCDFVVDASVVDETMKNGWESGMGFKLRLNEDASSNSKKTYYQPKGTISNMSNVPSNVPSWRMLQVNWDDPDISQNPNRVNPWQVDIYPILAQSFSPLQMPYSYPPIPPPLLPFPPTKIPRLSRSSSPLQI…
MS.gene028744.t1	MsARF017	MDIDLNDSTTQVKKNICCNGECEKSVCCVCTLSSSSSPTCSSSSSTSALVSSSYLELWHSCAGPLTSLPKKGNVVVYFPQGHLEQVASLSLFSSLEIPTYGLQPQIFCRVVNVQLLANKENDEVYTQVTLLPQAELAGMCLDDKEPEGLEADGEGDGRSPTKLASHMFCKTLTASDTSTHGGFSVPRRAAEDCFPPLDYKQQRPSQELVAKDLNGVEWKFRHIYRGQPRRHLLTTGWSAFVSQKNLVSGDAVLFLRGENGELRLGIRRAARPRNGLPESIVGNQSCSPSFLSSVANAISAKSMFHVFYSPRASHADFVVPYQKYAKSIRNPLTIGTRFKMKFEMDESPERRCSSGIVTGMSDLDPYKWPKSKWRCLMVRWDEDIEANHQDRVSPWEIDP…
MS.gene029832.t1	MsARF018	MQIRWCSGIRFKMAFETEDSSRISWFMGIVSGVQFVDPLLWPNSPWRLLQVKWDEPDLLQNVRRVSPWLVELVANIPSINLSPFSQPRKKLRLSPHHDFPLDGQISVPSFPSNLLGQSNLFRCLPESTPAGMQGARHAHYGLPISDLHLSKVQAGLFPAGFVPFDHAAKLPSVSNNLMMQKSSTSENVSCLLSMASSTQSSKKFNDEKKPQLVLFGQKILTEQQISNDHSSDGNTNEN
MS.gene029833.t1	MsARF019	KFCSESFLKMNIFMDSRDNNNNNNSSEEVERCLDPQLWHACAGGMVQMPTVNSKVYYFPQGHAEHACGPVNFMNCPKVSPLIPCKVLSIKYMADPETDEVYAKLKLVPLGGNGNGNDAADYDTVGGYENQDKPVSFAKTLTQSDANNGGGFSVPSIVLRRFSLNILAKDVHGETWKFRHIYRGTPRRHLLTTGWSTFVNHKKLLAGDSIVFLRAENGDLCVGIRRAKKGIGGGHEDPLPLGWNPVGENFPLPWFTQNENQMGRNINNNITMVELRREYDWREKVRPEAVLQAVTLAANKQPFEVIYYPRASTPEFCVKAPLVEAAMQIRWCSGIRFKMAFETEDSSRISWFMGIVSGVQLLIPFSGLIHLGGFFSSNIPSINLSPFSQPRKKLRLSPHH…
MS.gene029834.t1	MsARF020	MGRNINNNNNNGLNSGANMTGREKVRPEAVLQAVTLAANKQPFEVIYYPRASTPEFCVKAPLVEAAMQIRWCSGIRFKMAFETEDSSRISWFMGIVSGVQFVDPLLWPNSPWRLLQ
MS.gene035907.t1	MsARF021	MSSPWVNWDEPEISKIPNCVNPWQVELIHHKAELYIQSPPNKNPRRAESSVLLSDTGELHSEAFPTKSIFTIPTKIWQKCAGASVKIPKLHSKVYYFPQGHLEHVSAHTIITLLHRYPPSILTPVTDGHGHEQEAPPEVPAEDEDGNNVVSFVKILTQSDCNSGYGFIVSLPCVDLILPKLNLDDSMPSQTLSVTDIQGRVWQYTHIYRGKSKRHLFSRGWTSFVNNKKLVAGDSVVFVKNSAGKIFVGICRKSGKVTEKAVMDAVELAVKNMAFEVLYYPRANWFDFVVDANVVDEAMKISWTSGIQVKLPFKKEESSNSKMRLFQPQGTISDVSNAPSNVPNWRMLQVKWDEPEISQNPNRVNPWQGARHDHLSESGSSNFLIDRDDGFFGNSLMAD…
MS.gene035969.t1	MsARF022	MSLPHRPPLDPKIWQKCAGPDVKIPKIHSKVYYFPKGHLEHACSSPNAATINFLDGYRPSFPCIVLAVDLLVEPLTDEVFAKLVLNPVSTDAQEPGPVVVPGQEDDEDGNNLASYVKTLTITDTKSAINIPRECADLFFPKLELEKSKEVSVTDLPGKVHTYTYTKQSRLTKGWYNFVSEKKLLPDDSVVFIKNSSGEIYVGIRRNTNFPAAEAGERGRKLTESAVLGAVDLANTNVAFEVVFYPTAGNWCNFVVDAKVVDDAMKIGWKSGMRAKLHLKKPESSNLTIRCFQREGTISNDSSNVPNWRMLMVKWDEPNIPQKPPLVNPWEVEVYPSTSSSTVNISTTKSPKLSQSSSPRQIQNSLMPSTLTPLPPPQFIFPSGMQGVGQEGADLFAGSS…
MS.gene035971.t1	MsARF023	MDLDLEKSQIITVTDLKSQEWGCTYVKNSRLRTGWSHFVKEKNLVAKDSVVFMKNSAGKILVGIRRNTNFPAAEAGERGRNLTESAVLNTVELADKNMEFEVVYYPTARNWCDFVMDAKVVDDAMKIGWESGMRVKLTLKKDESSNSKTYYQPKGTISTVFNYSSNVPNWRILEVNWDGPKILQNTNIVNPWQVEVSNIPAPSTSSFTVNLTSTKAPGLAESLSPQQIPHSMPGLSGPMNQAPSGVSSLAYQCKIGGVDWLVGNREEMETGIRCDDDGGEESIGGDERVSANVKTKDDDAGEESIGRDVYL
MS.gene035979.t1	MsARF024	MSLPEPRRVDSKIWQICAGPAVKIPKIGSKVYYFPEGHLEHACSSPNIETQLLLCLRPPSVLCIILSVDLLVNPHTDEVFAKLLLTPVTTDGGVQMQEPAPPDFPDQEENDGNNLVVQVQEPAPPEVPDEEDDDSNNVVSYVKILTQSDTVDFLYLDPMQSQKLSDNDIQDVVWTYKYSYHVKKLRFTTGWSQFVRKKKLAALDSVVFIKKSAGKIFVGIRRKAMYPATEEEGGKSENLTEKAVKDAVELAGKNMAFQVVYYPTANWCDFVVDASVVDEAMKNGWEFGMGIKLRLNEDASSNSKKTYYQPKGTISNMSNVPSNVPSWRMLQICALSAMYASYFRSEGSDA
MS.gene037124.t1	MsARF025	MKAPSNGYLANSGEGERKAINSELWHACAGPLVSIPPVGSLVVYFPQGHSEQVAASMQKEADIIPSYPNLPSKLICMLHNVALHADPETDEVYAQMTLQPVNKYDKEAMLASDMGLKQNQQPSEFFCKTLTASDTSTHGGFSVPRRAAEKIFPPLDFSMQPPAQEIVAKDLHDTTWTFRHIYRGQPKRHLLTTGWSVFVSTKRLFAGDSVLFIRDEKQQLLLGIKRSSRQQPALSSSVISSDSMHIGILAAAAHAASNNSPFTIFYNPRTSPCEFVIPLAKYNKALYTHVSLGMRFRMMFETEDSGVRRYMGTITGISDLDPVRWKNSQWRNLQVGWDESTAGERPSRVSIWDIEPVVTPFYICPPPFFRPKFPKQPGMPEDESEIENAFKRAMPWLGD…
MS.gene037770.t1	MsARF026	MLNHGSNVSAEVGGCSDEELWKAIAGPLVDVPCVGQSVFYFPQGHMEQLEASTNQELNQRIPVLKLPTKILCRIVNIHLLAEQETDEVYAQITLVPESNQAEPTIPDPPTEELPRPKIHSFCKILTASDTSTHGGFSVLRKHATECLPPLDMSQPTPTQELVAKDLHGYEWRFKHIFRGQPRRHLLTTGWSTFVTSKRLVAGDTFVFLRGENGELRVGVRRLARQSSSMPSSVISSQSMHLGVLATASHAVATQTLFVVYYKPRTSQFIVSVNKYLSAVNNKFAVGMRFKMRFESDDSAESDKRFSGTIVGVEDISPHWANSKWRSLKVQWDEPSAITRPDRVSPWEIEPFVSSASTTTVQPTSAKTKRPRPTSEIPDVDTTSAASIFWDARMSQTDMT…
MS.gene047476.t1	MsARF027	MVTVLSILALYHPHTDEVFVKLLLTPITDGCVHKPPTEVREEEPTGDEIVSSGKTLTLSDANNGGAFSVPRSCATSIFPPLDLETKQPSQELSVTDVHGKVWEFRHVYRGTPLRHLITTNWSKFVDEKKLVCGDSVIFMKKKSSGDMFVGIRRHTKFGAAKITKESVMAAAELADKNIAFEVEYYPTIEGFCDFVVDAKVVEDAMKINWNCGMRIKFSLKNDDYSKRWSVFKGTISALSAPNRPWRMLEVNWDGPEVSHNPKQSPWEVELISYIPALNLQLPSAKRLRVAQGYTSLDNIERSSIPMIDFQHSTAKSLNTLLDCDTFIEGMQRAQDSLFSTGTTSNSFNDRANDFIEKNSMGRLDIVSTEPNISTSIFGDLSPLNHSILNPFETKFDGPH…
MS.gene049205.t1	MsARF028	MSIVTRDEKSQLLVGVRRANSHRISLPSSVLSANNMPIDALVAAAKRTLFPVVYYPRACVSEFVVPLSTYNNALFVSQLSIGLRYDMMFETKAFDTRCDMGTIVGISDLDPLMWPDSRWKNIEVKCTWDKPGCGGKTQ
MS.gene049660.t1	MsARF029	MKLSTSGLGQQGHEGGGGEKKCLNSELWHACAGPLVSLPTAGTRVVYFPQGHSEQVSATTNREIDGQIPNYPSLPPQLVCQLHNVTMHADVETDEVYAQMTLQPLTPEEQKDTFLPMELGIPSKQPSNYFCKTLTASDTSTHGGFSVPRRAAEKVFPPLDFSQQPPAQELIARDLHDVEWKFRHIFRGQPKRHLLTTGWSIFVSAKRLVAGDSVLFIWNEKNQLLLGIRRASRPQTVMPSSVLSSDSMHIGLLAAAAHASATNSCFTVFYNPRASPSEFVIPLSKYIKAVYHTRISVGMRFRMLFETEESSVRRYMGTITGISDLDAVRWPNSHWRSVKVGWDESTAGERQPRVSLWEIEPLTTFPMYPSLFPLRLKRPWHPGTSSLLDGRDEATTALM…
MS.gene053712.t1	MsARF030	MSLPHRPPLDPKIWQICTGPDVKIPKIHSKVYYFPQGHLEHACSSPNTVTITILDRFRPSIPCIVSAVDLFVDPHTDELFAKLILTPVTDQEPPPPVVPGQEDDDGNNLVSYVKTLTQSDCTRVLCVPIECFNLIWTSLRDLKSQECGYTYTYANLSRLHAGWIYFVREKKLVASNSVVFIKNSAGKISVGIHRNTKFTTDEAGEGGGNLTEIKVLDAAEFAEKNTAFEVVFYPTASGWRDFVVDAKTVDDAMKILVGNLE
MS.gene053715.t1	MsARF031	MDSKLWQKCAGPDVKIPKIHSKVYYFPQGHLEHACSSPNAAPITILDGYRPSIPCIVSTVDLFVDPRTDEVFAKLILTPVTDQEPPPPVVHGQEDEDGNNLVSYVKTLTQTDTKSGFNMPRQCADLIFPELQKSQEVSVTDLPGKVYTYTYSKQSRLTKGWFNFISEKKLVPEDSVVFIKNSAGKIYVGIRRNTNFPAAERGEKLTESAVLGAVDLANKNVAFEVVFYPTDGNWCNFVVDAKVVDDAMKIGWKCGMRAKLRLMEPESSNLTIRGFQREGTISNDSSNVPNWRMLMVKWDEPNTPQKPPLVNPWEVEVYPSTSSSTVNISTTKSPKLSQSSSPWQIQNSSMPSTLTPLPPPVLIFPSGMQGVRQEGADLFAGSSGTLLDTGLKLGSSKDA…
MS.gene053716.t1	MsARF032	MGVHWSHFVKEKKFVAKYSVVFMKNSAGKILVGIRRNTNFPAAEAGERGWNLTESAVLNAVELADKKMEFEVVYYPTARNWCDFVMDAKVVDDAMKIGWESGMRVKLKLKKDESSNSKTYYQPKGTISTVFNYSSNVPNWRILEISHDT
MS.gene053720.t1	MsARF033	MSLPEPRRVDSKIWQICAGPAVKIPKIGSKVYYFPEGLLEHACSSRDIETQLLLCLRPPSVLCIISSVDLLADPHTDEVFAKMLLTPVKTDGGVQIQEAAPPDFPDQVENNGNNLAIQVQEPAPLEVPDQEDDNLVSFVKILTESDAKCVLFVPHQCVRLILPKLDWEDGMQPQNLSVTDIQGNIWKYKCVYRKKEPNAHRFTFTTGWNSTFPAAEEEGMKREYLTEKAVMDAVELAEKNMAFEVVYYPTANWCDFVVDARIVDEAMKNGWESGMGVKLCLNEDGSSISKKPYFQPQGTISDMSDAPSDVPSWRMLQVNWDDPDISQNPNSVNPWQVDIYPILAQISSHLQMPFSYPPIPPPLLQSSMSTSSFIPMTELPFPDGILGASHDHLSVSDSS…
MS.gene056152.t1	MsARF034	MNIFMDSRDNNNNNNSSEEVERCLDPQLWHACAGGMVQMPTVNSKVYYFPQGHAEHACGPVNFMNCPKVSPLIPCKVLSIKYMADPETDEVYAKLKLVPLGGNGNGNDAADYDTVGGNENQDKPVSFAKTLTQSDANNGGGFSVPRYCAETIFPRLDYAADPPLQNILAKDVHGETWKFRHIYRGTPRRHLLTTGWSTFVNHKKLLAGDSIVFLRAENGDLCVGIRRAKKGIGGGHEDPLPLGWNPVGENFPLPWFTQNENQMGRNINNNNNNGLNSGANMTGREKVRPEAVLQAVTLAANKQPFEVIYYPRASTPEFCVKAPLVEAAMQIRWCSGIRFKMAFETEDSSRISWFMGIVSGVQFVDPLLWPNSPWRLLQVKWDEPDLLQNVRRVSPWLVE…
MS.gene058935.t1	MsARF035	MKEAEKSLDPQLWHACAGGMVQMPSVNTKVFYFPQGHAEHAQSNVDFGDSFRIPPLILCRVASVKFLADPETDEVFSKITLIPLRNSELENDDSDGDGSENSEKPASFAKTLTQSDANNGGGFSVPRYCAETIFPRLDYSAEPPVQTVIAKDVHGEVWKFRHIYRGTPRRHLLTTGWSSFVNQKKLVAGDSIVFLRGESGELFVGIRRAKRGIVNGLETPSGWSSGNGNCGLGPYGGAFSAFLREENKLGGGRVKVSGESVKEAMRLAASNQTFEVVYYPRASTPEFCIKTSAVKAAMRIQWCSGMRFKMPFETEDSSRISWFMGTISSVQVTWDEPDLLHNVKRVSPWLVELVSNMSMIHLAPFSPPRKKLRFPQHPDFPLDVVQFQIPTFSGNPFNP…
MS.gene063050.t1	MsARF036	MSSPWVNRDEPEISKIPNCVNPWQVELIHHKAELYIQSPPNKNPRRAESSVLLSDTGELHSKAFPTKSIFTIPTKIWQKCAGASVKIPKLHSKVYYFPQGHLEHVSAHTIITLLHRYPPSISGIISVVNLLVDPHTDVVFSKLLLTPVMDGHGHEQEAPPEVPAEDEDGYNLNLDDSMPSQTLSVTDILQGRVWQYTHIYRGKSKRHLFSRGWTSFVNNKKLVTDIRWNMPKSGKVTEKAVMDAVELAVKNMAFEVLYYPRANWFDFVVDAKVVDDAMKISWTSGIQVKLPFKKEESSNSKMRLFQPQGTISDVSNAPSNVPNWRMLQVKWDEPEISQNPNGVNPWQLLYPPFPPTKRPRLAQSSADPFISMIPSTPGSLNQTLLNCDTFPA
MS.gene066909.t1	MsARF037	MEIPNYHLPSKILCVVVGVQLKVKVDTDEIFSLVTLFPLLEQQEYALEDNHALHGPNEICSFSKLLTSMETSTHGGLYIPKQHADRCFPHLDMTLQPPMQDLVAKDMHGIEWNFRHIYRDHERAHLLTNGWSTFVNSKNLLPGDSCIFVRGENGEIGIGIRRAMNQHSHICTKLPQLSSSQNIQLGALAAVVHAVSIGSLFHVQYHPWVTPFEFMIPLKTYAESIEKDYSVGRRVQMLSEVEGCPRRYGTIVGNEDIDPIRWPGSEWRCIKI
MS.gene067243.t1	MsARF038	MEIPNYHLPSKILCVVVGVQLKVKVDTDEIFSLVTLFPLLEQQEYALEDNHALHGPNEIYSFSKLLTSMETSTHGGLYIPKQHADRCFPHLDMTLQPPMQDLVAKDMHGIEWNFRHIYRDDERAHLLTNGWSTFVNSKSLLPGDSCVFVRGENGEIGIGIRRAMNQHSHICTKLPQLSSSQNIQLGALAAVVHAVSIGSLFHVQYHPWVTPFEFMIPLKTYAESIEKDYSVGRRVQMLSEVEGRPRRYGTIVGNEDIDPIRWPGSEWRCIKVQWDFIPNIERVCPWWIEPLGSPKIMLKGIPILPLSNKTDILNFFNEDIAGSSSKPEYHKVDMDLEVEHGMKMERE
MS.gene069100.t1	MsARF039	MPIDAVAANRTLFPVVYYPRACVSEFVVPVSKYNNALFASTSNSKRPLQSGLSEITCSQSAISPSQSKKCQDGSTLKMAEALLLNDLVDGSLEGQPDPIGIIDEDTQLLIDELLKGDVELQLPSCMKDLDFGMTPDCSPISATPYHEGLMSPNYLLSPNLQLSPSNDEQFSPYGGDMAFSPTSSPGYSPLSPGYIPSSPGYSLTCPGYIPASPGCSSISPGYSNTSLANSPTSPFYSPTSSSYCPSSPSYSLPSPSHGPTSPSYSLASPAYSPTSPACSPTLPAYSPTSPSYSPTSPSYSPTSPSYCPMSPSYSPTSPSYSPTSSSSSSYSHASPSYNPQSATYSPSLAYSPSSPRLSPSSAYSPTSPSHTPYNSGTSPDYSPSSLQFSPSTGYSPSQP…
MS.gene070579.t1	MsARF040	MSPQQPNRIDPKIWQCCAGSAFKIPKLHSHVYYFPLGHLEHICPSPNPSTLSLLHGSRPFIPCTVSAVDLLADSRTDEVFVKLLLTPVTNDRVHEPPEVREDEDDGVEVVSSGKTLTPSDANNGGAFSVPSECARLIFPPLDLQVEKPSQELSVKDIHGKEWKLRHVYRGTPLRHLITTNWSEFVDEKKLIGGDSLVFMKKSAGTGTETAVTISVGIRRQKFGAATKITEKSVTEAVELAEKNMAFEVVYYPTAEVWCDFVVNAKVVEEAIKIKWNPGLRIKLSLKKDNSQRDAQNLREQYLLYLLLIVHGACLSLVNWDEHKASQVLERVSPWEVELISNIHALHPQFPRTKKLRTAKDSALRNDIEGDSSIPKIEFLSSAESSFNETSLNSNALLDD…
MS.gene070589.t1	MsARF041	MSSQKPSRVEPEIWQCCAGSSVKIPKLYSHVYYFPLGHLEHICPSPNPTTLSLLDRSRPFILCTVSAVDLLADLHTDEVFVKLLLTPVTNNGVHEPQSPKVREDQDDGKKVVSYTKTLTPSDANNGGAFSVPVECAKLIFPPLDLNTEKPSQEISISDIHSKVWKFRHVYRGTPLRHLLTTDWSEFVDKKKLVGGDSLVFMKDSDGNISVGVRRQTKFGAAAKITEKLFMETVELADKNMAFEVVYYPTAKGWCNFVVDAKVVDDAMNIKWNLGGRIELSLKNYDSSKRCSKFEGTISALSAPNRPWRMLEVKWDEPKVSQVPERVSPWEVETISDIFALYPQFHPTKKLRKSDQDSAAFSDKKGDSFVPNIEAFLKMVPNIEFKHFDMTSSNQTLLNN…
MS.gene072051.t1	MsARF042	MSVQKQPSHVRPEIWHTCAAAAVKIPKLHSRVYYFPQGHLENASPSSSSSITHTHSFLQSFRPFTPCIVSAVDLLADPHTDEVFVKLLLTPITNDVHLENPKEEVANLNNRDEVVSFVKILTRSDVNNARSFHIPRFCADNVFPRLDLEAESSSQHLFVTDVHGEVSKFYHVCRGFPKRNMLYISEWNSFVKRKKLVAGDSVIFMKDSTGKLFVGIRRNTQFVAAAAEQKKDELEKAVMEALKLAEENKAFEIVYYPRGDDWCDFVVDGNAVDESMKIQWNPRMRVKMKTDKSSRIPYQGTISIVSRTSNLWRMLQVNWDEFQVSEIPRRVNPWWVEPHVSNFHNSHIKGDDGYKSCGEIH
MS.gene08281.t1	MsARF043	MKLSSAGFSPPPQEGEKRVLDSELWHACAGPLVCLPADGSRVVYFPQGHSEQVAVSTNREVDTYIPNPSLPPQLICQLHNLTMHADTETDEVYAQMTLQPLNPEEQKEAYLPAELGTANKQPTNYFCKILTASDTSTHGGFSVPRRAAEKVFPPLDFTQQPPAQELIARDLHGNDWKFKHIFRGQPKRHLLTTGWSVFVSAKRLVAGDSVLFIWNEKNQLLLGIRRASRPQHMMPSSVLSSDSMHLGLLAAAAHAAATNSRFTIFYNPRASPSEFVIPLAKYVKAVYHTRVSVGMRFRMLFETEESSVRRYMGTITGISDLDSVRWPNSHWRSVKVGWDESTAGERQPRVSLWEIEPLTTFPMYPSPFPLRLKRPWPPGLPSFHGLKDDDFGMNSPLLW…
MS.gene08651.t1	MsARF044	MKESEKGYLDPQLWHACAGGMVQIPQVNSKVFYFPQGHAEHANTNIDLRVSVSPLILCKVVGVKFMADPETDEVFAVMKLLPLRNSELGYDEGGGGDGLENSEKPASFAKTLTQSDANNGGGFSVPRYCAETIFPRLDYAAEPPVQTVVAKDVHGELWKFRHIYRGTPRRHLLTTGWSSFVNQKKLVAGDSVVFLRAENGELCVGIRRAKKGIGGGFDGSSCGWTSGSGSNNVNCGIGPFGAFSFFLKEENKTLRNGCFDGNLSGRVRVRAEDVMEAVKLAANNQPFEVVYYPRASTPEFCVKASAVKAAMRIQWCSGMRFKMPFETEDSSRISWFMGTIASVQVVDPIRWPNSPWRLLQVTWDEPDLLQNVKRVSPWLVELVSNVPVIHFSPFTPPRK…
MS.gene08711.t1	MsARF045	MEIDLNNEVIEVQKNALCLKECEKGFCFCISCLSPSTCSSSSSTSPLVSSSYLELWHACAGPLTSLPKKGNVVVYFPQGHLEQFASFSPFKQLEIPNYDLQPQIFCRVVNVQLLANKENDEVYTQVTLLPQAELAGMHMEGKEVEELEGDDEGDGGSLTKSTPHMFCKTLTVSDTSTHGGFSVPRRAAEDCFPPLDYKLQRPSQELVAKDLHGVEWKFRHIYRGQPRRHLLTTGWSIFVNQKNLVSGDAVLFLRGENGELRLGIRRAVRPRNGLPESIVGNQNCYPNFLSSVANAISTKSMFHVFYSPRASHAEFVVPYQKYVKSIKNPLSIGTRFKMRIEMDESPERRCSSGMLIGINDLDPYRWPKSKWRCLMVRWDEDTETNHQDRVSPWEIDLSS…
MS.gene09049.t1	MsARF046	MKLSSAGFSPPPQEGEKRVLDSELWHACAGPLVCLPADGSRVVYFPQGHSEQVAVSTNREVDTYIPNPSLPPQLICQLHNLTMHADTETDEVYAQMTLQPLNPEEQKEAYLPAELGTANKQPTNYFCKILTASDTSTHGGFSVPRRAAEKVFPPLDFTQQPPAQELIARDLHGNDWKFKHIFRGQPKRHLLTTGWSVFVSAKRLVAGDSVLFIWNEKNQLLLGIRRASRPQHMMPSSVLSSDSMHLGLLAAAAHAAATNSRFTIFYNPRASPSEFVIPLAKYVKAVYHTRVSVGMRFRMLFETEESSVRRYMGTITGISDLDSVRWPNSHWRSVKVFVGWLDESTAGERQPRVSLWEIEPLTTFPMYPSPFPLRLKRPWPPGLPSFHGLKDDDFGMNSP…
MS.gene20066.t1	MsARF047	MKEKRKGCNPGATEMNMESKKKLKNVNKSVDPQLWHAIAGGMVQMPEVNSHIFFYFPQAIRYMANHETDEVYAKLRLVPMNINQVSFDNDGVAGINVSEIKDKHQSFAKTLTQSDANTGGGFSCPRYCAETLFPRLDYSANPPFQDIYPKDVHGEKWHFRHVYRGTPKRHLLTTGWSPYVSDKKLASGDSIVFLRSENSELNVGIRRAKRRNNVGVNPLGKAKGLEVIEAARLGTNMQPFDVVYYPRSGTPEFFVKTSLIGIALQIRWCPGMRFKMAIETEDSSRIRWFIGTVVSVQAADQSWPDSLWRLLQPSFQQPFNNISTMPMTLTNNSALQRPNTSENVSCSRSISTSTQSLEKPDHAKPHQLVLFGQTIQIDTGSETSEKKMTNHLSDLHLQG…
MS.gene22429.t1	MsARF048	MKEKRKGCNPTEMNMESNKKLKNVNKSVDPQLWHAVAGGMVQMPEVNSHVFYFPQGHAEHACEPVNFSAYSKIPSFIPCRVEAIRYMANHETDEVYAKLRLVPMNINQVSFDNDGVAGINVSEIKDKHQSFAKTLTQSDANNGGGFSCPRYCAETLFPRLDYSANPPLQDIFPKDVHGEKWHFRHVYRGTPKRHLLTTGWSPFVSDKKLASGDSIVFLRSENGDLHVGIRRAKRRNNVGVDPLLGWKSGSGIGICPAPPYGGFPSFSGEEDNKLRRNGKGNGLLISDGMMGRGKVKALEVIEAIKLGTNMQPFDVVYYPRSGTPEFLVKTSLIGTALQIRWCPGMRFKMAIETEDSSRISWFIGTIASVQAADPSWSDSMWRLLEVTWDEPEILKNVKR…
MS.gene22431.t1	MsARF049	MAIETEDSSRIRWFIGTVVSVQAADQSWPDSLWRLLQPSFQQPFNNISTMPMTLTNNSALQRPNTSENVSCSRSISTSTQSLEKPDHAKPHQLVLFGQTIQIDTGSETSEKKMTNHLSDLHLQGLPTHSSDERFEWNPKNQCE
MS.gene24179.t1	MsARF050	MASLEEKAKSVGGVVGGQTLVAEMKLLKEMQEHCGVRKTLNSELWHACAGPLVSLPQVGGLVYYFPQGHSEQVAASTRRIATSQIPNYPSLPSQLLCQVQNVTLHADKETDEIYAQMTLQPLNSEKEVFPVSEFGLNKSKHPTEFFCKTLTASDTSTHGGFSVPRRAAEKLFPPLDYTIQPPTQELVVRDLHDNTWTFRHIYRGQPKRHLLTTGWSLFVGSKRLKAGDSVLFIRDEKSQLRVGVRRANRQQTTLPSSVLSADSMHIGVLAAAAHAAANRSPFTIFYNPRACPSDFVIPLAKYRKSVYGTQLSAGMRFGMMFETEESGKRRYMGTIVGISDVDPLRWPGSKWRNIQAEWDEPGCGDKQNRVSVWEIETPESLFIFPSLTSSLKRPLQSGY…
MS.gene24180.t1	MsARF051	MAWPGVRQGDVDPLRWPGSKWRNIQAEWDEPGCGDKQNRVSVWEIETPESFSIFPSLTSSLKRPLQSGYLENEWGTLIRRPFIKVPENGGTMALSNSMPNLYQENMMKMFYKPQVINNNGAFLPIMQQDYAPTRVPLQDMKSTQAIENPKVHLSSTESIPNNTLNTHSLLKSDQPEKLQPLAKTDNIKLESEVLPDHMFDFPSFESCNNIEKVNTVNQLTYHNQNQSQNPLLAHTSSWPTQQPQLEISSMSHPQLIDMVQPDSSIVNSMLPQLDVDEWMMYSSCQPQVVNPSIPSMNQEVWDQYVKNFNLRDLSAESNNQSEICVNVDASNSVSTTMVDPSTSNTIFDDFCSMKDKDFQHPQDCIVGNLSFSQDGQSQITSASLAESHAFSLRDNSGGT…
MS.gene25653.t1	MsARF052	VAASMQKQTDFIPSYPNLPSKLICMLHNVALHADPETDEVYAQMTLQPVNKYDKDAILASDFGLKQNRQPTEFFCKTLTASDTSTHGGFSVPRRAAEKIFPPLDFSMQPPAQELVAKDLHDNTWAFRHIYRGQPKRHLLTTGWSVFISTKRLFAGDSVLFIRDEKQHLLLGLRRANRQQPALSSSVISSDSMHIGILAAAAHAAANNSPFTIYYNPRASPSEFVIPLAKYNKAMYTQVSLGMRFRMMFETEESGVRRYMGTVTGISDLDPVRWKNSQWRNLQVGWDESTAGERPSRVSIWDIEPVVTPFYICPPPFFRQNFPGHPGMP
MS.gene25665.t1	MsARF053	VAASMQKQTDFIPSYPNLPSKLICMLHNVALHADPETDEVYAQMTLQPVNKYDKDAILASDFGLKQNRQPTEFFCKTLTASDTSTHGGFSVPRRAAEKIFPPLDFSMQPPAQELVAKDLHDNTWAFRHIYRGQPKRHLLTTGWSVFISTKRLFAGDSVLFIRDEKQHLLLGLRRANRQQPALSSSVISSDSMHIGILAAAAHAAANNSPFTIYYNPRASPSEFVIPLAKYNKAMYTQVSLGMRFRMMFETEESGVRRYMGTVTGISDLDPVRWKNSQWRNLQVGWDESTAGERPSRVSIWDIEPVVTPFYICPPPFFRQNFPGHPGMPDDGSDVENSFKRAMPWLGDDFGMKDASSSVFPGLSLVQWMSMQQKNQFSGAQSGCFPSMLSSNTLHGNLST…
MS.gene27046.t1	MsARF054	MGTIVGISDVDPLRWPGSKWRNIQAEWDEPGCGDKQNRVSVWEVEPPESLFIFPSLTSSLKRPLQSGYLELFWFCDAENEWGTLIRRPFIKVPENGGTMALSNSMPNLYQENMMKMFSINHSDQPEKLQPLAKTDNSKLESEVLPDHMFDIPSFESCNNIEKVNTANQLTYHNQNQNQSQNSLLAHTSPWSMQQPQLESSMSHPQLIDMVQPDSSIVNGMLPELDVDEWMMYSSCQPQVVNPSIPSMNQEVWDQYVKNFNLRDLSAESNNQSEICVNVDASDSVSTTMVDPSTSNTIFDDFCSMKDKGSRWKLVYVDYESDVLLVGDDPWE
MS.gene30749.t1	MsARF055	MNRQVLPPSPKNATTLNPKLWRAIAGAAVQIPTVNSRVYYFPQGHMDQATSLPNNLSPLLLSRPYILCSVSAVHFLADPKTDEVFAKLFLQPLNDFTVNFPRIPVIEADDGERISSFAKILTPSDANNGGGFSVPRFCADSIFPPLDYSMDPPLQNLLITDVHGLTWEFRHIYRGTPRRHLLTTGWSRFVNVKKLVAGDSVVFMKNTRGAMFIGIRRAVRLVPNRSSAGGGVCSDVSRLCLPICGVRSRVDEEEKLVDEKAFSRHGKGKLSPVAVAEAAEMAAQGMGFEVVYYPRAGWSDFVLKAEVVDAAMSVTWCPGMRIKMAVETDDSSRTTWFQGVVSQVSVPDHGAWRGSPWRMLHITWDEPEVLQTSKWVSPWQVELLSTTPSLHTPFPPLKR…
MS.gene31320.t1	MsARF056	MSTIYMIFHNKLKRVVNVQLLANKENDEVYTQVTLLPQAELAGMCLDDKEPEGLEAGGEGDGRSPTKLASHMFCKTLTASDTSTHGGFSVPRRAAEDCFPPLDYKQQRPSQELVAKDLHGVEWKFRHIYRGQPRRHLLTTGWSTFVSQKNLVSGDAVLFLRGENGELRLGIRRAARPRNGLPESIVGNQSCSPSFLSSVANAISAKSMFHVFYSPRARHADFVVPYQKYAKSIRNPLTIGTRFKMKFEMDESPERRCSSGIVTGMSDLDPYKWPKSKWRCLMVRWDEDIEANHQDRVSPWEIDPSTSLPPLNIQSCRRLKKLRTGLQVESPSHLITAGDSGFMDFDESIRSTKVLQGQEKTSFMSLYYGCDTVTKQKEFDINSLRHTNLASNGARKITS…
MS.gene31321.t1	MsARF057	MCLDDKEPEGLEAGGEGDGRSPTNTHGGFSVPRRAAEDCFPPLDYKQQRPSQELVAKDLHGVEWKFRHIYRVYLTAHGSLYRGENGELRLGIRRAARPRNGLPESIVGNQSCSPSFLSSVANAISAKSMFHVFYSPRARHADFVVPYQKYAKSIRNPLTIGTRFKMKFEMDESPERRCSSGIVTGMSDLDPYKWPKSKWRCLMVRWDEDIEANHQDRVSPWEIDPSTSLPPLNIQSCRRLKKLRTGLQVESPSHLITAGDSGFMDFDESIRSTKVLQGQEKTSFMSLYYGCDTVTKQKEFDINSLRHTNLASNGARKITSSEFTRVQPSSYADFTETNRFPRVLQGQEIYPLRSLAGKVDLNLNSWGKTNVSYTNYNLHNATKLNFHSLGSEVLQNSSF…
MS.gene34041.t1	MsARF058	MFVVMDSMEKTSEKCLDSQLWHACAGAMVQMPPLNTKVFYFPQGHAEHAHNKVDFSKTRVPPLIPCRISAMKYMADPETDEVYVKMKLTPLRENELDFEEDCFFGNNNGLEGQEKPASFAKTLTQSDANNGGGFSVPRYCAETIFPRLDYSAEPPVQTIIAKDMHGQCWKFRHIYRGTPRRHLLTTGWSNFVNHKKLVAGDSIVFLRAENGDLCVGIRRAKKGGIGGGTDQFSNSSSTWNRVSPLFGGGGCSGFLCGNENRKNGGNDLMGKVGAESVVEAVNCAVNGRSFEVVYYPRASTPEFCVKVSSVKSAMQIQWCSGMRFKMPFETEDSSRISWFMGTISSVHVQDPIRWPDSPWRLLQVVWDEPDLLQNVKCVNPCSNISKSSSVSEGTSLKTS…
MS.gene45113.t1	MsARF059	KFCSESFLKMNIFMDSRDNNNNNNSSEEVERCLDPQLWHACAGGMVQMPTVNSKVYYFPQGHAEHACGPVNFMNCPKVSPLIPCKVLSIKYMADPETDEVYAKLKLVPLDYDTVGGNENQDKPVSFAKTLTQSDANNGGDDFPSFDYAADPPLQNILAKDVHGETWKFRHIYRGTPRRHLLTTGWSTFVNHKKLLAGDSIVFLRAENGDLCVGIRRAKKGIGGGHEDPLPLGWNPVGENFPLPWFTQNENQMGRNINNNNNNGLNSGANMTGREKVRPEAQPFEVIYYPRASTPEFCVKAPLVEAAMQIRWCSGIRFKMAFETEDSSRISWFMGIVSGVQFVDPLLWPNSPWRLLQVKWDEPDLLQNVRRVSPWLVELVANIPSINLSPFSQPRKKLRL…
MS.gene47580.t1	MsARF060	MGLIDLNTTEEDETPSSGSSSSTSIGHLEHLHDFPLSFSDNIPSHVFCRVVDVKLHAEEGNDEVYCQVLLVPESEQVQQKLREGVIDGDGDGEGEDTDAVMKSTTPHMFCKTLTASDTSTHGGFSVPRRAAEDCFPPLDYSQQRPSQELVAKDLHGQEWKFRHIYRGQPRRHLLTTGWSAFVNKKKLVSGDAVLFLRGEDGELRLGIRRAAQLKNCSNFSSISGQQLNLGSLKDLVNALSTRCAFSIHYNPRIGSSEFIIPIHKFLKSLDYSYSVGMRFRMRFESEDAAERRFTGLIIGITDVDPVRWPGSKWKCLVVRWDDMEASRLNRVSPWEIEPSGSSSTTNSLMATSLKRTKTGLPSSKLEFPVPSRIGTSDFGESLRFQKVLQGQEILGVDTT…
MS.gene48069.t1	MsARF061	MLRIAKKCTANEFTRQLAHFNGFGFCVFRHSAVTPCIPKCAGPDVKIPKIHSKVYYFPQGHLEHACSSPNAATITILDSYRPSIPCIVSAVDLFVDPHTEEVFAKLLLTPVTDQEYYMYIEYYMYISITVTDLKSREWRYTYTYAKLSRLHTGWSYFVQEKKLVTNDSVVFIKNSAGKIFVGIRRNTKFTTDEAGKEGGNLTEIAVLDAAELAEKNTVFEVVYYPTASGWRDFVVDAKTVDDAMKIGWKSGMRVKLPLKKDESSNSKMTYSQPKGTISFVFNDSSNVPNWRMLEVNWDGPNIPQNPNHPNHIPQNPNLVNTWQPPPSTSSFIPMQGVRHEHDHLSVSDSSKVLNDKHDGFTGNNSMAGLSGTLPDIELNLGSPRGADSLPHNHNRSNEP…
MS.gene49443.t1	MsARF062	MFVVMDSMEKTSEKCLDSQLWHACAGAMVQMPPLNTKVFYFPQGHAEHAHNKVDFSKTRVPPLIPCRISAMKYMADPETDEVYVKMKLTPLRENELDFEEDCFFGNNNGLEGQEKPASFAKTLTQSDANNGGGFSVPRYCAETIFPRLDYSAEPPVQTIIAKDMHGQCWKFRHIYRGTPRRHLLTTGWSNFVNHKKLVAGDSIVFLRAENGDLCVGIRRAKKGGIGGGTDQFSNSSSTWNRVSPLFGGGGSGFLCGNDNRKNGGNDLMGKVGAESVVEAVNCAVNGRSFEVVYYPRASTPEFCVKVSSVKSAMQIQWCSGMRFKMPFETEDSSRISWFMGTISSVHVQDPIRWPDSPWRLLQVVWDEPDLLQNVKCVNPW
MS.gene55225.t1	MsARF063	MSPQQPNRIDPKIWQCCAGSAFKIPKLHSHVYYFPLGHLEHICPSPNPSTLSLLHGSRPFIPCTISAVDLLADSRTDEVFVKLLLTPVTNDRVHEPPEVREDEDDGVEVVSSGKTLTPSDANNGGAFSVPSECAKLIFPPLDLQVEKPSQELSVKDIHGKEWKLRHVYRGTPLRHLITTNWSEFVDEKKLIGGDSLVFMKKSAGTGTETAVTISVGIRRQKFGAATKITEKSVTEAVELAEKNMAFEVVYYPTAEGWCDFVVNAKVVEDAMKIKWNSGLRIKLSLKKDNSSKRCSNFEGTISALSVPNRPWRMLEVNWDEPKVSQLVPERVSPWEVELISNIHALHPQFPRTKKLRMAKDSALHNDIEGDSSIPKIEFHSSATSSFNETSLNSNALLDD…
MS.gene55862.t1	MsARF064	MTTAQEEGPSAAIAAVAPAGEDKNDGGVNSELWQACAGPLVNLPLPGTHVVYFPQGHSEQVAASLKKDGDVQVPNYSNLPSKLPCTLHCLTLHADPDTDEVYARMTLQPVPSFDMDAILRSDISLKSNKPQPEFFCKQLTASDTSTHGGFSVPRRAAEKIFPPLDFSAQPPAQELVAKDLHGNVWKFRHIYRGQPKRHLLTTGWSLFISGKRLLAGDSVLFIRDEKQQLLLGIRRANRQPTNLSSSVLSSDSMHIGILAAAAHASANNSPFTVFYNPRASPSEFVIPLAKYYRAVYSHQISPGMRFRMMFETEDSGTRRYMGTVIGVSDLDSVRWKNSQWRNLQVGWDEATAGERRSRVSTWEIEPVTAPFFICPPPFFRPKRPRQPGMPDDESFDFSN…
MS.gene56669.t1	MsARF065	MDPQKPTRVDRKIWQCLAGPSVKIPKLNSQVFYFPLGHLEHACPSPNTETLSLINGYRPIIPCVVSYVDLLADLQTDEVFAKLLLTPITNGFHEAPQEVHEDEQGGDGLVFSGKTLTPSDANNGGAFSVPSECAKLIFPPLDLQSQMPSQVLPVKDIHNFVWNFRHTYRGSPKRHLITTNWSKFVDTKKIIGGDSLVLMKNSKDKDEIFIGIRRHKFSAAAKITEKSVMEAAELADKNMTFEVIYYPTASHWCNFVVDAEVVKKAMQINWQSGMRVKLCLKTDESSKRSSIFQGTVSALSDPSHHPWRMLQVNWDESEVSQNPSQVSPWQIELISHTPALPLQFPQQKKLRIAQGSALSTNIERPIIPEIDFNFLNPTSLNYNAFLDSMKGTMPNLFSA…
MS.gene59517.t1	MsARF066	MAHLECNLRAPGGSSQQEKGVKNDDLYEELWKLCAGPLVDVPNTGDRVFYFPQGHMEQLQASTDQELNQEIPHFNLPSKILCRVVNIQLLAEQETDEVYACVALLPESDQTEPVDPDPNPSESPKQKFHSFCKILTASDTSTHGGFSVLRKHATECLPPLDMTPATPTQELAAKDLHGFEWKFKHIYRGQPRRHLLTTGWSTFVASKRLVAGDAFVFLRGENGQLRVGVRRIAKQHNPMPSSVISSQSMHLGVLATASHAVMTRTMFVVYYKPRTSQFIVGLNKYLEAVNNHKFSVGMRFKMRFEGEDSPERRFSGTIVGVGDVSAGWSNSHWRSLKVQWDEAATIPRPERVSSWEIEPFIASPTLNVTQTSVKSKRSRPSDVSSCGFWYPGSSQAHEH…
MS.gene63857.t1	MsARF067	MSLPQPPSVDPKIWQKCSGPDVKIPKIHSKVYNFPQGWNMHVLPLTLPQSPFLIVTVHPFHASSLPLISLLILTPKRVLRVPCECSDLILPKLDLDESQSITVTDLKSREWRYTYTYAKLSRLHTGWSYFVREKKLVTNDSVVFIKNSAGKIFVGISRNTNFTTNEAGEGGGNLTEIAVLDAAELAVKNAAFEVVYYPTASGWRDFVVDAKTVDDAMKIGWKSGMSVKLPLKKDGSSNSKITYSQPKGTISFVFNDSSNALIGACLRISISNINNSLVLALDRYLMKLNVNWDGPNIPQNPNLVNTWQIEGYNIPAPSTSSSTINFPPTKSPRLSQSSSPQQIPHSLMPITLPKLQPPPSTSSFIPMQGVRHEHDHLSVSDSSKVLNDKHDGFTGNSSM…
MS.gene64197.t1	MsARF068	MELWNGDCRRNEKILRGDGHLKRHLLTTGWSLFVGSKRLKAGDSVLFIRDEKSQLRVGVRRANRQQTTLPSSVVDIHFLFFCRYMGTIVGISDVDPLRWPGSKWRNIQAEWDEPGCGDKQNRVSVWEIEPPESLFIFPSLTSSLKRPLQSGYLENEWGTLIRRPFIKVPENGGTMALSNSMPNLYQENTMKMFSINHR
MS.gene68637.t1	MsARF069	MKEAEKSLDPQLWHACAGGMVQMPSVNTKVFYFPQGHAEHAQSNITLIPLRNSEIENDDSDGDGSENSEKPASFAKTLTQSDANNGGGFSPPVQTVIAKDVHGEVWKFRHIYRGTPRRHLLTTGWSSFVNQKKLVAGDSIVFLRGESGELFVGIRRAKRGIVNGLETPSGWTYGGAFSAFLREENKLGGGRVKVSGESVKEAMRLAASNQTFEVVYYPRASTPEFCIKTSAVKAAMKIQWCSGMRFKMPFETEDSSRISWFMGTISSVQVVDPIRWPNSPWRLLQVTWDEPDLLHNVKRVCPWLVELVSNMSMIHLAPFSPPRKKLRFPQHPDFPLDVVQFQIPTFQATLLTLCIQGARHAQIGISLSDLHLNNNKFQLGVFPNNRETISNGSNITTNH…
MS.gene68646.t1	MsARF070	DYKQQRPSQELVAKDLNGVEWKFRHIYRGQPRRHLLTTGWSAFVSQKNLVSGDAVLFLRGENGELRLGIRRAARPRNGLPESIVGNQSCSPSFLSSVANAISAKSMFHVFYSPRASHADFVVPYQKYAKSIRNPLTIGTRFKMKFEMDESPERRCSSGIVTGMSDLDPYKWPKSKWRCLMVRWDEDIEANHQDRVSPWEIDPSTSLPPLNIQSCRRLKKLRTGLQVESPSHLITAGDSGFMDFDESIRSTKVLQGQEKTSFMSLYYGCDTVTKQKEFDINSLRHTNLASNGARKITSSEFTRVQPSSYADFTETNRFPRVLQGQEIYPLRSLAGKVDLNLNSWGKTNVSYTNYNLHNATKLNFHSLGSEVLQNSSFPYGDIHKVGQGSSMLCSKPTNFQ…
MS.gene70103.t1	MsARF071	MFGMRDLEEDRNMASSEVSMKGNSVNGKGESNVDAVGDAQNGSSSSSTGREAEAALYRELWHACAGPLVTVPREGELVFYFPQGHIEQVEASTNQASEQHMPVYDLRPKILCRVINVMLKAEPDTDEVFAQVTLVPEPNQDENAVEKEAPPAPPPRFHVHSFCKTLTASDTSTHGGFSVLRRHADECLPPLDMSKQPPTQELVAKDLHGNEWRFRHIFRGQPRRHLLQSGWSVFVSSKRLVAGDAFIFLRGENGELRVGVRRAMRQQGNVPSSVISSHSMHLGVLATAWHAVLTGTMFTVYYKPRTSPAEFIVPYDQYMESLKNNYTIGMRFKMRFEGEEAPEQRFTGTIVGIEDSDSKRWPTSKWRCLKVRWDETSNIPRPERVSPWKIEPALAPPAL…
MS.gene73947.t1	MsARF072	MYPATEEEGGKSENLTEKAVKDAVELAGKNMAFQVVYYPTANWCDFVVDASVVDEAMKNGWEFGMGIKLRLNEDASSNSKKTYYQPKGTISNMSNVPSNVPSWCMLQVNWDDPDISQNPNRVNPWQVDIYPILAQSFSPLQMPYSYPPIPPPLLPFPPTKIPRHSQSSSPLQIPYSYPPIPPPLLQSSMSTSSFIPMTEFPYSTMGSLNQTLLNSHTFPDGMLGASHDHLSASDSSKVLNDKGDGFIGNSSRVEWYFV
MS.gene73951.t1	MsARF073	MSLPPQPRVVEGKIWQTCAGPGVKIPKLNSVVYYFPKGHLEHACPSPLPQTVSFLHDLHSSSYLCIISAVDLLADPHTDEVVAKLILTPVTIDGGVQVQEPAPPVVPDEDGNNLVSYVKTLTQSDSNNIFFVPRECARLIFPNFNNPMPSQELFLTDVQGQVWRFNYTFRKNPDRHRFSTGWTGFRDDKKLVADDSIVFMKNSAGELSVGIRRHIKKEGEEGGWKREKLTESAVLEAAELAEANKAFEVVYYPSHNWSDFVVDAKTVDDAMKIVWNSGMRVKLLLKNDQSLGTISNVSNPSSNSPNWNILQVNWDGPNIPQNPNLVNPWQVEVSNIPAPSTSSSTVNLTSTKAPRLAESSSPQQILHSIAGSSGTLPDA
MS.gene73953.t1	MsARF074	MPLPEPGRVHPKIWQICAGPDAKFLYDRYRPSFPCIISAVNLFVDALTDEVFAKLLLTPVTGQEPPPPTVVPGQEDEDGNHLVSYVKTLTTTDTKSVFKIPHEFADLIFPKLDLEKSQNITVTDLKSQEWGCTYVKNSRLRTGWSHFRKEKKLVAKDSVVFRKNSAGKILVGIRRNTNFPAAEAGERGRNLTESAVLNTVELADKNMEFEVVYYPTARNWCDFVMDAKVVDDAMKIGWESGMRVKLTLKKDESSNSKTYYKPKGTISTVFNYSSNVPNWRILEVNWDGPKILQNTNIVNPWQLEACNIPAKVLNDKGDGFIRKSRMAGLSGTLSDTELYTGSPKSADLLPQ
MS.gene73956.t1	MsARF075	MDLISTGFVDALTDEVFAKLLLTPVTAQDPPPSPPPPPPPPVIPGQEDDDGNNLSYVKTLTTTDTKSVFNIPHECADLIFPKLDLVKSQNITVTDLKSQEWGCTYVKLSRLRTGWSHFVKEKKLVAKDSVVFMKNSARKKLVGIRRNTNFPAPETGERGRNLTESAVLNVVELADKNMEFEVVYYPTARKWCDFVMDAKVVDDSLKIGWESGIRVKLTLKKDESSNSKAYYQPKGTISTVFNYSSNVPNWHILEELPNSTMGSLNQTWLDSDTFSAGIQGARHDHLSISDSSKVLNDKGDGFIGNSTMAGFSGTLSDTELYIGSPKSADFLPQ
MS.gene73969.t1	MsARF076	MSSPPATMSVPPARRVKSKFWQTCAGPSVNVPKVRSKVYYFPHGHLEHACPSPNAQTIAVIDGYRPSFRCIITAVDLLADPHTDEVFAKLLLSPVNEGQELPEVVDEEEDGDKVVSFVKTLTRSDSNNGGGFSVPRLCADLIFPKLDLNSPFPSQELSVTDVHDGVWKFAHVYRGRPKRHLFTTGWTPFVNTKKLVAGDSIVFMKNTAGDIVVGIRRNMKFAAAEAKAVNNKKEEGKENGLEVKGEGFSRGGRRGILTEKAVIEAVELAEKNTAFEVIYYPRANWCNFVVDANVVDDAMKIGWASGMRVKLPLKIDESSNSKMTFFQPQGTISNVSSVPNWRMLQVNWDELEISQNQNRVNPWQVELISRNPTVHLPFLSTKKPKLIQDSALFGDNKGD…
MS.gene76584.t1	MsARF077	MVPVHSFPAPSPRLIYSLTLVPTNVKLLLTPVTNDRVHEPPEVREDEDDGVDVVSSGKTLTPSDANNGGAFSVPSECAKLIFPPLDLQAEKPSQELSVTDIHGKEWKLRHVYRGTPLRHLITTNWSEFVDEKKLIGGDSLVFMKKSTGTAIISVGIRRQKFGAATKITEKSVTEAVELADKKMAFEVVYYPTAEGWCDFVVNAKVVEEAIKIKWNPGLRIKHSLKKDNSSKRCSNFEGTISALSAPNRPWRMLEVNWDEPKVSQLVRVRVSPWEVELISNIHALHPQFPRTKKLRMAKDSALHNDIEGDSSIPKIEFHSSATSSFNETSLNSNALLDDMQGARHNLFSASTSSNCNTKKLSPGSIMLFGQIIRPVGSDLHDSDIKGEDGRRGCNENSLV
MS.gene80669.t1	MsARF078	MDPQKPTRVDRKIWQCLAGPSVKIPKLNSQVFYFPLGHLEHACPSPNTETLSLINGYRPIIPCVVSHVDLLADLQTDEVFAKLLLTPITNGFHEAPQEVHEDEQGGDGLVFSGKTLTPSDANNGGAFSVPSECAKLIFPPLDLQSQMPSQVLPVKDIHNFVWNFRHTYRGSPKRHLITTNWSKHKLSAAAKITEKSVMEAAELADKDMTFEVIYYPTASHWCNFVVEAEVVKKAMQINWQSGMRVKLCLKTDESSKRSSIFQGTVSALSDPSHHPWRMLQVNWDVSEVSQNPSQVSPWQIELISHTPALPLQFPPQKKLRIAQGSALSTNIERPSIPEIEFNFLNPSSLNYDAFLDSMKGTIPNLFSASTSSNSLNDNDNGFVEGTHNLNTKKVNHGSI…
MS.gene81405.t1	MsARF079	MSLPQPPSVDPKIWQKCSGPDVKIPKIHSKVYNFPQGHLEHACSSPNAATITILDRYRPSIPCIVSSVDLFVRRGLCQTAPSSLLRIPCECSDLILPKLDLRRLRASQSPTLKAENGGTLIPTRNSVDYILAGLTLNTNFTTDEAGEGGGNLTEIAVLDAAELAVKNAAFEVAYYPTASGWRDFVVDAKTVDDAMKIGWKSGMRVKLPLKKDGSSNSKITYSQPKGTISFVFNDSSNVPNWRMLEVNWDGPNIPQNPNLVNTWQIEVYNIPAPSTSSSTINFPPTKSPRLSQSSSPQQIPHPLMPITLPKLPPPPSTSSFIPMQGVTHEHDHLSESDSSKVLNDKHDGFTGNSSMAGLSGTLPDIELNLGSPEGADSLPHNHNRFNEPSTK
MS.gene99108.t1	MsARF080	MSQQGHEGGEKKCLNSELWHACAGPLISLPTSGTRVVYFPQGHSEQVSATTNREIDGQIPNYPSLPPQLICQLHNVTMHADVETDEVYAQMTLQPLTPQEQKDTFLPMELGIPSKQPTNYFCKTLTASDTSTHGGFSVPRRAAEKVFPPLDFSQQPPAQELIARDLHDVEWKFRHIFRGQPKRHLLTTGWSVFVSAKRLVAGDSVLFIWNEKNQLLLGIRRASRPQTVMPSSVLSSDSMHIGLLAAAAHAAATNSCFTVFFNPRASPSEFVIPLSKYIKAVYHTRVSVGMRFRMLFETEESSVRRYMGTITSISDMDPVRWPNSHWRSVKVGWDESTAGERQPRVSLWEIEPLTTFPMYPSLFPLRLKRPWHPGTSSFLDGRDEATNGLMWMRGGPGDH…
MS.gene99603.t1	MsARF081	MMMNNGEEDELYEQLWKACAGPHVEVPRAGQRVFYFPQGHMEQLEVSTNQELNQRIPLFKLPNKILCRVVNVHLLAEQETDEVYAQITLVPESNQTEPTSLDPCPAEPPRPRTHSFSKVLTNSDTSTHGGFSVLRKHATECLPSLDMSQSTPTQELVAKDLHNYEWHFKHIFRGQPRRHLLTTGWSTFVTSKRLVAGDTFVFLRGHNGELRVGVRHLASPQSCMPSSVISGQSMHLGVLATASHAVATQTLFVVYYKPRMSQFIISVNKYMEAINQKFSVGMRFKMSFDGDDSPETDKRFSGTIIGQEDISSHWLNSKWRSLKVQWDDAASIPRPDRISPWEIEPLLASAPTTIQPPAAKYKRPRLPSDVPDFGDTTVGDSTYWENGLTQSDVTQVNNV…

## Sheet: Table S2
Table S2. Protein property of ARF proteins
ID	name	Number of amino acids	Molecular weight	Theoretical pI	Instability index	Aliphatic index	Grand average of hydropathicity (GRAVY)
MS.gene000840	MsARF001	319	36366.9	5.95	44.82	93.76	-0.166
MS.gene002000	MsARF002	589	65882.8	5.9	68.22	65.69	-0.613
MS.gene002001	MsARF003	666	74515.8	5.73	65.03	68.02	-0.56
MS.gene002063	MsARF004	331	38213.7	7.33	41.33	80.06	-0.411
MS.gene002694	MsARF005	908	100935	6.09	62.86	72.35	-0.483
MS.gene003018	MsARF006	511	56802.5	6.03	41.96	73.8	-0.373
MS.gene004184	MsARF007	680	74019.1	6.27	52.03	71.41	-0.339
MS.gene00627	MsARF008	476	54151.6	8.9	43.26	77.96	-0.458
MS.gene007428	MsARF009	356	40174.2	8.51	53.27	70.37	-0.577
MS.gene009600	MsARF010	685	76304.7	6.47	57.69	70.89	-0.494
MS.gene010228	MsARF011	249	28129.2	9.33	33.68	75.06	-0.353
MS.gene010231	MsARF012	383	43029.4	9.01	28.92	87.94	-0.242
MS.gene010308	MsARF013	190	21037.8	6.59	33.6	76.37	-0.373
MS.gene010309	MsARF014	401	44450.5	5.77	40.77	84.04	-0.274
MS.gene010311	MsARF015	636	69761.2	8.56	32.85	85.22	-0.357
MS.gene010315	MsARF016	507	56470.7	4.81	51.87	75.5	-0.415
MS.gene028744	MsARF017	809	89795.3	7.48	51.12	75.41	-0.428
MS.gene029832	MsARF018	238	26655.4	8.47	60.43	81.89	-0.318
MS.gene029833	MsARF019	633	70832.3	7.69	53.59	74.83	-0.426
MS.gene029834	MsARF020	116	13091	9.18	46.82	78.19	-0.221
MS.gene035907	MsARF021	402	45200.2	6.4	35.06	79.45	-0.393
MS.gene035969	MsARF022	589	62768.6	5.41	28.37	80.31	-0.36
MS.gene035971	MsARF023	311	34358.6	5.05	33.45	75.47	-0.482
MS.gene035979	MsARF024	350	39124.5	5.06	48.87	81.54	-0.322
MS.gene037124	MsARF025	1127	126145	5.99	72.06	65.18	-0.768
MS.gene037770	MsARF026	667	74207.5	6.25	49.55	74.95	-0.464
MS.gene047476	MsARF027	441	49110.8	5.93	40.24	76.89	-0.321
MS.gene049205	MsARF028	138	15421.9	8.75	50.35	87.54	-0.03
MS.gene049660	MsARF029	850	94243.9	5.92	56.74	73.29	-0.48
MS.gene053712	MsARF030	261	29042.2	5.5	35.68	90.31	-0.116
MS.gene053715	MsARF031	550	59136.7	5.16	32.52	78.69	-0.359
MS.gene053716	MsARF032	149	17050.6	9.25	22.84	72.55	-0.398
MS.gene053720	MsARF033	453	50208.8	4.6	48.18	79.38	-0.334
MS.gene056152	MsARF034	671	74807.5	6.54	50.82	73.8	-0.478
MS.gene058935	MsARF035	676	75116	8.29	44.08	71.82	-0.407
MS.gene063050	MsARF036	392	44338.7	8.26	42.77	81.25	-0.408
MS.gene066909	MsARF037	272	30925.5	6.19	40.93	91.69	-0.193
MS.gene067243	MsARF038	347	39698.6	5.8	43.4	89.83	-0.269
MS.gene069100	MsARF039	422	44188.3	4.44	98.98	49.98	-0.508
MS.gene070579	MsARF040	460	51244.2	6.22	40.03	88.13	-0.345
MS.gene070589	MsARF041	514	57234.1	6.55	39.6	79.01	-0.351
MS.gene072051	MsARF042	361	41460.1	7.72	40.41	77.95	-0.418
MS.gene08281	MsARF043	923	103382	6.1	65.48	67.09	-0.627
MS.gene08651	MsARF044	697	77231.6	7.54	44	74.68	-0.365
MS.gene08711	MsARF045	787	87474	6.24	52.27	74.51	-0.425
MS.gene09049	MsARF046	854	95757.6	6.77	66.48	69.54	-0.558
MS.gene20066	MsARF047	418	47330.7	9.14	55.91	68.33	-0.593
MS.gene22429	MsARF048	620	69353.8	8	52.26	69.97	-0.506
MS.gene22431	MsARF049	143	16184.9	5.43	59.99	65.45	-0.72
MS.gene24179	MsARF050	863	96587	5.54	53.59	75.09	-0.441
MS.gene24180	MsARF051	522	58697.6	4.6	53.57	72.57	-0.531
MS.gene25653	MsARF052	328	37080.3	9.05	62.87	72.9	-0.359
MS.gene25665	MsARF053	1080	121349	6.2	67.29	69.81	-0.722
MS.gene27046	MsARF054	331	37738.1	4.32	51.38	69.7	-0.57
MS.gene30749	MsARF055	593	64837.4	6.28	40.04	75.08	-0.2
MS.gene31320	MsARF056	714	80007.4	8.69	51.9	74.54	-0.502
MS.gene31321	MsARF057	635	71177.1	8.45	51.58	71.84	-0.56
MS.gene34041	MsARF058	440	48641	6.56	45.82	63.09	-0.422
MS.gene45113	MsARF059	604	67995.9	6.41	52.66	73.1	-0.475
MS.gene47580	MsARF060	672	74851.6	6.4	48.01	69.17	-0.519
MS.gene48069	MsARF061	402	45170.1	7.68	35.04	72.71	-0.441
MS.gene49443	MsARF062	496	55056.2	6.83	45.42	64.23	-0.442
MS.gene55225	MsARF063	460	50992.9	6.45	40.47	81.76	-0.397
MS.gene55862	MsARF064	1096	120934	6.15	62.46	70.84	-0.527
MS.gene56669	MsARF065	456	51068.1	6.71	41.51	80.37	-0.39
MS.gene59517	MsARF066	677	75901.8	6.26	52.2	73.97	-0.522
MS.gene63857	MsARF067	435	47805.5	9.06	48.43	48.43	-0.291
MS.gene64197	MsARF068	198	22865.2	9.58	59.55	79.19	-0.507
MS.gene68637	MsARF069	594	66360.4	9.1	46.82	74.18	-0.413
MS.gene68646	MsARF070	612	68733.6	9.02	51.31	74.69	-0.52
MS.gene70103	MsARF071	833	92877.9	5.94	57.76	60.97	-0.687
MS.gene73947	MsARF072	258	28668.3	4.83	54.65	66.47	-0.429
MS.gene73951	MsARF073	379	41822.2	5.74	47	83.77	-0.327
MS.gene73953	MsARF074	351	39435.1	8.61	29.9	80.77	-0.416
MS.gene73956	MsARF075	333	36798.6	5.49	36.3	78.98	-0.395
MS.gene73969	MsARF076	527	58171.7	6.48	41.01	77.44	-0.374
MS.gene76584	MsARF077	399	44218.3	7.2	39.15	83.76	-0.398
MS.gene80669	MsARF078	425	47346.6	6.06	42.99	81.18	-0.38
MS.gene81405	MsARF079	391	42507.1	6.55	49.33	78.8	-0.404
MS.gene99108	MsARF080	834	92552.8	5.85	58.22	72.13	-0.484
MS.gene99603	MsARF081	680	76085.3	5.66	56.01	70.5	-0.554

## Sheet: Table S3
Table S3. Gene ontology (GO) annotation results of ARF genes
ID	Description	Namespace	Ratio In Study	Ratio In Pop	P Value	Fdr	Input
GO:0009733	response to auxin	BP	53/59	1591/69117	1.44568e-79	4.53943e-77	MS.gene002000,MS.gene002001,MS.gene002063,MS.gene003018,MS.gene004184,MS.gene00627,MS.gene009600,MS.gene010228,MS.gene010231,MS.gene010308,MS.gene010309,MS.gene010311,MS.gene010315,MS.gene035907,MS.gene035969,MS.gene035971,MS.gene035979,MS.gene037124,MS.gene047476,MS.gene049205,MS.gene049660,MS.gene053712,MS.gene053715,MS.gene053716,MS.gene053720,MS.gene063050,MS.gene070579,MS.gene070589,MS.gene0…
GO:0048830	adventitious root development	BP	35/59	150/69117	5.97914e-76	9.38725e-74	MS.gene002063,MS.gene003018,MS.gene00627,MS.gene010228,MS.gene010231,MS.gene010308,MS.gene010309,MS.gene010311,MS.gene010315,MS.gene035907,MS.gene035969,MS.gene035971,MS.gene035979,MS.gene047476,MS.gene053712,MS.gene053715,MS.gene053716,MS.gene053720,MS.gene063050,MS.gene070579,MS.gene070589,MS.gene072051,MS.gene30749,MS.gene48069,MS.gene55225,MS.gene56669,MS.gene63857,MS.gene73947,MS.gene73951,M…
GO:0000987	cis-regulatory region sequence-specific DNA binding	MF	35/59	215/69117	5.649e-71	5.91262e-69	MS.gene002063,MS.gene003018,MS.gene00627,MS.gene010228,MS.gene010231,MS.gene010308,MS.gene010309,MS.gene010311,MS.gene010315,MS.gene035907,MS.gene035969,MS.gene035971,MS.gene035979,MS.gene047476,MS.gene053712,MS.gene053715,MS.gene053716,MS.gene053720,MS.gene063050,MS.gene070579,MS.gene070589,MS.gene072051,MS.gene30749,MS.gene48069,MS.gene55225,MS.gene56669,MS.gene63857,MS.gene73947,MS.gene73951,M…
GO:0085029	extracellular matrix assembly	BP	35/59	277/69117	2.16049e-67	1.69598e-65	MS.gene002063,MS.gene003018,MS.gene00627,MS.gene010228,MS.gene010231,MS.gene010308,MS.gene010309,MS.gene010311,MS.gene010315,MS.gene035907,MS.gene035969,MS.gene035971,MS.gene035979,MS.gene047476,MS.gene053712,MS.gene053715,MS.gene053716,MS.gene053720,MS.gene063050,MS.gene070579,MS.gene070589,MS.gene072051,MS.gene30749,MS.gene48069,MS.gene55225,MS.gene56669,MS.gene63857,MS.gene73947,MS.gene73951,M…
GO:0010208	pollen wall assembly	BP	35/59	277/69117	2.16049e-67	1.35679e-65	MS.gene002063,MS.gene003018,MS.gene00627,MS.gene010228,MS.gene010231,MS.gene010308,MS.gene010309,MS.gene010311,MS.gene010315,MS.gene035907,MS.gene035969,MS.gene035971,MS.gene035979,MS.gene047476,MS.gene053712,MS.gene053715,MS.gene053716,MS.gene053720,MS.gene063050,MS.gene070579,MS.gene070589,MS.gene072051,MS.gene30749,MS.gene48069,MS.gene55225,MS.gene56669,MS.gene63857,MS.gene73947,MS.gene73951,M…
GO:0052543	callose deposition in cell wall	BP	35/59	294/69117	1.5298e-66	8.00598e-65	MS.gene002063,MS.gene003018,MS.gene00627,MS.gene010228,MS.gene010231,MS.gene010308,MS.gene010309,MS.gene010311,MS.gene010315,MS.gene035907,MS.gene035969,MS.gene035971,MS.gene035979,MS.gene047476,MS.gene053712,MS.gene053715,MS.gene053716,MS.gene053720,MS.gene063050,MS.gene070579,MS.gene070589,MS.gene072051,MS.gene30749,MS.gene48069,MS.gene55225,MS.gene56669,MS.gene63857,MS.gene73947,MS.gene73951,M…
GO:0052386	cell wall thickening	BP	35/59	294/69117	1.5298e-66	6.86227e-65	MS.gene002063,MS.gene003018,MS.gene00627,MS.gene010228,MS.gene010231,MS.gene010308,MS.gene010309,MS.gene010311,MS.gene010315,MS.gene035907,MS.gene035969,MS.gene035971,MS.gene035979,MS.gene047476,MS.gene053712,MS.gene053715,MS.gene053716,MS.gene053720,MS.gene063050,MS.gene070579,MS.gene070589,MS.gene072051,MS.gene30749,MS.gene48069,MS.gene55225,MS.gene56669,MS.gene63857,MS.gene73947,MS.gene73951,M…
GO:0043062	extracellular structure organization	BP	35/59	327/69117	5.12258e-65	2.01061e-63	MS.gene002063,MS.gene003018,MS.gene00627,MS.gene010228,MS.gene010231,MS.gene010308,MS.gene010309,MS.gene010311,MS.gene010315,MS.gene035907,MS.gene035969,MS.gene035971,MS.gene035979,MS.gene047476,MS.gene053712,MS.gene053715,MS.gene053716,MS.gene053720,MS.gene063050,MS.gene070579,MS.gene070589,MS.gene072051,MS.gene30749,MS.gene48069,MS.gene55225,MS.gene56669,MS.gene63857,MS.gene73947,MS.gene73951,M…
GO:0030198	extracellular matrix organization	BP	35/59	327/69117	5.12258e-65	1.78721e-63	MS.gene002063,MS.gene003018,MS.gene00627,MS.gene010228,MS.gene010231,MS.gene010308,MS.gene010309,MS.gene010311,MS.gene010315,MS.gene035907,MS.gene035969,MS.gene035971,MS.gene035979,MS.gene047476,MS.gene053712,MS.gene053715,MS.gene053716,MS.gene053720,MS.gene063050,MS.gene070579,MS.gene070589,MS.gene072051,MS.gene30749,MS.gene48069,MS.gene55225,MS.gene56669,MS.gene63857,MS.gene73947,MS.gene73951,M…
GO:0033037	polysaccharide localization	BP	35/59	345/69117	3.02365e-64	9.49427e-63	MS.gene002063,MS.gene003018,MS.gene00627,MS.gene010228,MS.gene010231,MS.gene010308,MS.gene010309,MS.gene010311,MS.gene010315,MS.gene035907,MS.gene035969,MS.gene035971,MS.gene035979,MS.gene047476,MS.gene053712,MS.gene053715,MS.gene053716,MS.gene053720,MS.gene063050,MS.gene070579,MS.gene070589,MS.gene072051,MS.gene30749,MS.gene48069,MS.gene55225,MS.gene56669,MS.gene63857,MS.gene73947,MS.gene73951,M…
GO:0052545	callose localization	BP	35/59	345/69117	3.02365e-64	8.63116e-63	MS.gene002063,MS.gene003018,MS.gene00627,MS.gene010228,MS.gene010231,MS.gene010308,MS.gene010309,MS.gene010311,MS.gene010315,MS.gene035907,MS.gene035969,MS.gene035971,MS.gene035979,MS.gene047476,MS.gene053712,MS.gene053715,MS.gene053716,MS.gene053720,MS.gene063050,MS.gene070579,MS.gene070589,MS.gene072051,MS.gene30749,MS.gene48069,MS.gene55225,MS.gene56669,MS.gene63857,MS.gene73947,MS.gene73951,M…
GO:0010927	cellular component assembly involved in morphogenesis	BP	35/59	351/69117	5.35833e-64	1.4021e-62	MS.gene002063,MS.gene003018,MS.gene00627,MS.gene010228,MS.gene010231,MS.gene010308,MS.gene010309,MS.gene010311,MS.gene010315,MS.gene035907,MS.gene035969,MS.gene035971,MS.gene035979,MS.gene047476,MS.gene053712,MS.gene053715,MS.gene053716,MS.gene053720,MS.gene063050,MS.gene070579,MS.gene070589,MS.gene072051,MS.gene30749,MS.gene48069,MS.gene55225,MS.gene56669,MS.gene63857,MS.gene73947,MS.gene73951,M…
GO:0003700	DNA-binding transcription factor activity	MF	58/59	6071/69117	3.76442e-60	9.09253e-59	MS.gene002000,MS.gene002001,MS.gene002063,MS.gene003018,MS.gene004184,MS.gene00627,MS.gene009600,MS.gene010228,MS.gene010231,MS.gene010308,MS.gene010309,MS.gene010311,MS.gene010315,MS.gene035907,MS.gene035969,MS.gene035971,MS.gene035979,MS.gene037124,MS.gene037770,MS.gene047476,MS.gene049205,MS.gene049660,MS.gene053712,MS.gene053715,MS.gene053716,MS.gene053720,MS.gene063050,MS.gene070579,MS.gene0…
GO:0042545	cell wall modification	BP	35/59	481/69117	1.99545e-59	4.47552e-58	MS.gene002063,MS.gene003018,MS.gene00627,MS.gene010228,MS.gene010231,MS.gene010308,MS.gene010309,MS.gene010311,MS.gene010315,MS.gene035907,MS.gene035969,MS.gene035971,MS.gene035979,MS.gene047476,MS.gene053712,MS.gene053715,MS.gene053716,MS.gene053720,MS.gene063050,MS.gene070579,MS.gene070589,MS.gene072051,MS.gene30749,MS.gene48069,MS.gene55225,MS.gene56669,MS.gene63857,MS.gene73947,MS.gene73951,M…
GO:0009734	auxin-activated signaling pathway	BP	35/59	502/69117	8.39048e-59	1.75641e-57	MS.gene002063,MS.gene003018,MS.gene00627,MS.gene010228,MS.gene010231,MS.gene010308,MS.gene010309,MS.gene010311,MS.gene010315,MS.gene035907,MS.gene035969,MS.gene035971,MS.gene035979,MS.gene047476,MS.gene053712,MS.gene053715,MS.gene053716,MS.gene053720,MS.gene063050,MS.gene070579,MS.gene070589,MS.gene072051,MS.gene30749,MS.gene48069,MS.gene55225,MS.gene56669,MS.gene63857,MS.gene73947,MS.gene73951,M…
GO:0140110	transcription regulator activity	MF	58/59	6620/69117	5.5278e-58	1.08483e-56	MS.gene002000,MS.gene002001,MS.gene002063,MS.gene003018,MS.gene004184,MS.gene00627,MS.gene009600,MS.gene010228,MS.gene010231,MS.gene010308,MS.gene010309,MS.gene010311,MS.gene010315,MS.gene035907,MS.gene035969,MS.gene035971,MS.gene035979,MS.gene037124,MS.gene037770,MS.gene047476,MS.gene049205,MS.gene049660,MS.gene053712,MS.gene053715,MS.gene053716,MS.gene053720,MS.gene063050,MS.gene070579,MS.gene0…
GO:0071365	cellular response to auxin stimulus	BP	35/59	564/69117	4.24031e-57	7.83209e-56	MS.gene002063,MS.gene003018,MS.gene00627,MS.gene010228,MS.gene010231,MS.gene010308,MS.gene010309,MS.gene010311,MS.gene010315,MS.gene035907,MS.gene035969,MS.gene035971,MS.gene035979,MS.gene047476,MS.gene053712,MS.gene053715,MS.gene053716,MS.gene053720,MS.gene063050,MS.gene070579,MS.gene070589,MS.gene072051,MS.gene30749,MS.gene48069,MS.gene55225,MS.gene56669,MS.gene63857,MS.gene73947,MS.gene73951,M…
GO:0003677	DNA binding	MF	55/59	5699/69117	1.02122e-54	1.78146e-53	MS.gene002000,MS.gene002001,MS.gene002063,MS.gene003018,MS.gene004184,MS.gene00627,MS.gene009600,MS.gene010228,MS.gene010231,MS.gene010308,MS.gene010309,MS.gene010311,MS.gene010315,MS.gene035907,MS.gene035969,MS.gene035971,MS.gene035979,MS.gene037124,MS.gene037770,MS.gene047476,MS.gene049205,MS.gene049660,MS.gene053712,MS.gene053715,MS.gene053716,MS.gene053720,MS.gene063050,MS.gene069100,MS.gene0…
GO:0043565	sequence-specific DNA binding	MF	49/59	3475/69117	1.22317e-53	2.02146e-52	MS.gene002063,MS.gene003018,MS.gene00627,MS.gene009600,MS.gene010228,MS.gene010231,MS.gene010308,MS.gene010309,MS.gene010311,MS.gene010315,MS.gene035907,MS.gene035969,MS.gene035971,MS.gene035979,MS.gene037124,MS.gene037770,MS.gene047476,MS.gene049205,MS.gene049660,MS.gene053712,MS.gene053715,MS.gene053716,MS.gene053720,MS.gene063050,MS.gene070579,MS.gene070589,MS.gene072051,MS.gene24179,MS.gene24…
GO:0048364	root development	BP	46/59	2861/69117	8.04113e-52	1.26246e-50	MS.gene002063,MS.gene003018,MS.gene00627,MS.gene010228,MS.gene010231,MS.gene010308,MS.gene010309,MS.gene010311,MS.gene010315,MS.gene035907,MS.gene035969,MS.gene035971,MS.gene035979,MS.gene037124,MS.gene047476,MS.gene049205,MS.gene053712,MS.gene053715,MS.gene053716,MS.gene053720,MS.gene063050,MS.gene070579,MS.gene070589,MS.gene072051,MS.gene24179,MS.gene24180,MS.gene25653,MS.gene25665,MS.gene27046…
GO:0048646	anatomical structure formation involved in morphogenesis	BP	39/59	1356/69117	8.52208e-52	1.27425e-50	MS.gene002063,MS.gene003018,MS.gene00627,MS.gene010228,MS.gene010231,MS.gene010308,MS.gene010309,MS.gene010311,MS.gene010315,MS.gene035907,MS.gene035969,MS.gene035971,MS.gene035979,MS.gene037124,MS.gene047476,MS.gene053712,MS.gene053715,MS.gene053716,MS.gene053720,MS.gene063050,MS.gene070579,MS.gene070589,MS.gene072051,MS.gene25653,MS.gene25665,MS.gene30749,MS.gene48069,MS.gene55225,MS.gene55862,…
GO:0022622	root system development	BP	46/59	2866/69117	8.69962e-52	1.24167e-50	MS.gene002063,MS.gene003018,MS.gene00627,MS.gene010228,MS.gene010231,MS.gene010308,MS.gene010309,MS.gene010311,MS.gene010315,MS.gene035907,MS.gene035969,MS.gene035971,MS.gene035979,MS.gene037124,MS.gene047476,MS.gene049205,MS.gene053712,MS.gene053715,MS.gene053716,MS.gene053720,MS.gene063050,MS.gene070579,MS.gene070589,MS.gene072051,MS.gene24179,MS.gene24180,MS.gene25653,MS.gene25665,MS.gene27046…
GO:0006355	regulation of transcription, DNA-templated	BP	58/59	8741/69117	5.02954e-51	6.86641e-50	MS.gene002000,MS.gene002001,MS.gene002063,MS.gene003018,MS.gene004184,MS.gene00627,MS.gene009600,MS.gene010228,MS.gene010231,MS.gene010308,MS.gene010309,MS.gene010311,MS.gene010315,MS.gene035907,MS.gene035969,MS.gene035971,MS.gene035979,MS.gene037124,MS.gene037770,MS.gene047476,MS.gene049205,MS.gene049660,MS.gene053712,MS.gene053715,MS.gene053716,MS.gene053720,MS.gene063050,MS.gene070579,MS.gene0…
GO:1903506	regulation of nucleic acid-templated transcription	BP	58/59	8928/69117	1.70464e-50	2.23023e-49	MS.gene002000,MS.gene002001,MS.gene002063,MS.gene003018,MS.gene004184,MS.gene00627,MS.gene009600,MS.gene010228,MS.gene010231,MS.gene010308,MS.gene010309,MS.gene010311,MS.gene010315,MS.gene035907,MS.gene035969,MS.gene035971,MS.gene035979,MS.gene037124,MS.gene037770,MS.gene047476,MS.gene049205,MS.gene049660,MS.gene053712,MS.gene053715,MS.gene053716,MS.gene053720,MS.gene063050,MS.gene070579,MS.gene0…
GO:2001141	regulation of RNA biosynthetic process	BP	58/59	8928/69117	1.70464e-50	2.14102e-49	MS.gene002000,MS.gene002001,MS.gene002063,MS.gene003018,MS.gene004184,MS.gene00627,MS.gene009600,MS.gene010228,MS.gene010231,MS.gene010308,MS.gene010309,MS.gene010311,MS.gene010315,MS.gene035907,MS.gene035969,MS.gene035971,MS.gene035979,MS.gene037124,MS.gene037770,MS.gene047476,MS.gene049205,MS.gene049660,MS.gene053712,MS.gene053715,MS.gene053716,MS.gene053720,MS.gene063050,MS.gene070579,MS.gene0…
GO:0051252	regulation of RNA metabolic process	BP	58/59	9391/69117	3.14631e-49	3.79978e-48	MS.gene002000,MS.gene002001,MS.gene002063,MS.gene003018,MS.gene004184,MS.gene00627,MS.gene009600,MS.gene010228,MS.gene010231,MS.gene010308,MS.gene010309,MS.gene010311,MS.gene010315,MS.gene035907,MS.gene035969,MS.gene035971,MS.gene035979,MS.gene037124,MS.gene037770,MS.gene047476,MS.gene049205,MS.gene049660,MS.gene053712,MS.gene053715,MS.gene053716,MS.gene053720,MS.gene063050,MS.gene070579,MS.gene0…
GO:0001067	regulatory region nucleic acid binding	MF	40/59	1795/69117	5.0091e-49	5.8254e-48	MS.gene002063,MS.gene003018,MS.gene00627,MS.gene010228,MS.gene010231,MS.gene010308,MS.gene010309,MS.gene010311,MS.gene010315,MS.gene035907,MS.gene035969,MS.gene035971,MS.gene035979,MS.gene047476,MS.gene049205,MS.gene053712,MS.gene053715,MS.gene053716,MS.gene053720,MS.gene063050,MS.gene070579,MS.gene070589,MS.gene072051,MS.gene24179,MS.gene24180,MS.gene27046,MS.gene30749,MS.gene48069,MS.gene55225,…
GO:0000976	transcription regulatory region sequence-specific DNA binding	MF	40/59	1795/69117	5.0091e-49	5.61735e-48	MS.gene002063,MS.gene003018,MS.gene00627,MS.gene010228,MS.gene010231,MS.gene010308,MS.gene010309,MS.gene010311,MS.gene010315,MS.gene035907,MS.gene035969,MS.gene035971,MS.gene035979,MS.gene047476,MS.gene049205,MS.gene053712,MS.gene053715,MS.gene053716,MS.gene053720,MS.gene063050,MS.gene070579,MS.gene070589,MS.gene072051,MS.gene24179,MS.gene24180,MS.gene27046,MS.gene30749,MS.gene48069,MS.gene55225,…
GO:0071555	cell wall organization	BP	35/59	998/69117	1.08043e-48	1.16985e-47	MS.gene002063,MS.gene003018,MS.gene00627,MS.gene010228,MS.gene010231,MS.gene010308,MS.gene010309,MS.gene010311,MS.gene010315,MS.gene035907,MS.gene035969,MS.gene035971,MS.gene035979,MS.gene047476,MS.gene053712,MS.gene053715,MS.gene053716,MS.gene053720,MS.gene063050,MS.gene070579,MS.gene070589,MS.gene072051,MS.gene30749,MS.gene48069,MS.gene55225,MS.gene56669,MS.gene63857,MS.gene73947,MS.gene73951,M…
GO:2000112	regulation of cellular macromolecule biosynthetic process	BP	58/59	9600/69117	1.11954e-48	1.17178e-47	MS.gene002000,MS.gene002001,MS.gene002063,MS.gene003018,MS.gene004184,MS.gene00627,MS.gene009600,MS.gene010228,MS.gene010231,MS.gene010308,MS.gene010309,MS.gene010311,MS.gene010315,MS.gene035907,MS.gene035969,MS.gene035971,MS.gene035979,MS.gene037124,MS.gene037770,MS.gene047476,MS.gene049205,MS.gene049660,MS.gene053712,MS.gene053715,MS.gene053716,MS.gene053720,MS.gene063050,MS.gene070579,MS.gene0…
GO:1990837	sequence-specific double-stranded DNA binding	MF	40/59	1898/69117	4.42696e-48	4.48409e-47	MS.gene002063,MS.gene003018,MS.gene00627,MS.gene010228,MS.gene010231,MS.gene010308,MS.gene010309,MS.gene010311,MS.gene010315,MS.gene035907,MS.gene035969,MS.gene035971,MS.gene035979,MS.gene047476,MS.gene049205,MS.gene053712,MS.gene053715,MS.gene053716,MS.gene053720,MS.gene063050,MS.gene070579,MS.gene070589,MS.gene072051,MS.gene24179,MS.gene24180,MS.gene27046,MS.gene30749,MS.gene48069,MS.gene55225,…
GO:0010556	regulation of macromolecule biosynthetic process	BP	58/59	9852/69117	4.9882e-48	4.89467e-47	MS.gene002000,MS.gene002001,MS.gene002063,MS.gene003018,MS.gene004184,MS.gene00627,MS.gene009600,MS.gene010228,MS.gene010231,MS.gene010308,MS.gene010309,MS.gene010311,MS.gene010315,MS.gene035907,MS.gene035969,MS.gene035971,MS.gene035979,MS.gene037124,MS.gene037770,MS.gene047476,MS.gene049205,MS.gene049660,MS.gene053712,MS.gene053715,MS.gene053716,MS.gene053720,MS.gene063050,MS.gene070579,MS.gene0…
GO:0019219	regulation of nucleobase-containing compound metabolic process	BP	58/59	9991/69117	1.11893e-47	1.06468e-46	MS.gene002000,MS.gene002001,MS.gene002063,MS.gene003018,MS.gene004184,MS.gene00627,MS.gene009600,MS.gene010228,MS.gene010231,MS.gene010308,MS.gene010309,MS.gene010311,MS.gene010315,MS.gene035907,MS.gene035969,MS.gene035971,MS.gene035979,MS.gene037124,MS.gene037770,MS.gene047476,MS.gene049205,MS.gene049660,MS.gene053712,MS.gene053715,MS.gene053716,MS.gene053720,MS.gene063050,MS.gene070579,MS.gene0…
GO:0031326	regulation of cellular biosynthetic process	BP	58/59	10267/69117	5.38551e-47	4.97367e-46	MS.gene002000,MS.gene002001,MS.gene002063,MS.gene003018,MS.gene004184,MS.gene00627,MS.gene009600,MS.gene010228,MS.gene010231,MS.gene010308,MS.gene010309,MS.gene010311,MS.gene010315,MS.gene035907,MS.gene035969,MS.gene035971,MS.gene035979,MS.gene037124,MS.gene037770,MS.gene047476,MS.gene049205,MS.gene049660,MS.gene053712,MS.gene053715,MS.gene053716,MS.gene053720,MS.gene063050,MS.gene070579,MS.gene0…
GO:0009889	regulation of biosynthetic process	BP	58/59	10434/69117	1.36548e-46	1.22503e-45	MS.gene002000,MS.gene002001,MS.gene002063,MS.gene003018,MS.gene004184,MS.gene00627,MS.gene009600,MS.gene010228,MS.gene010231,MS.gene010308,MS.gene010309,MS.gene010311,MS.gene010315,MS.gene035907,MS.gene035969,MS.gene035971,MS.gene035979,MS.gene037124,MS.gene037770,MS.gene047476,MS.gene049205,MS.gene049660,MS.gene053712,MS.gene053715,MS.gene053716,MS.gene053720,MS.gene063050,MS.gene070579,MS.gene0…
GO:0045229	external encapsulating structure organization	BP	35/59	1171/69117	2.50116e-46	2.18156e-45	MS.gene002063,MS.gene003018,MS.gene00627,MS.gene010228,MS.gene010231,MS.gene010308,MS.gene010309,MS.gene010311,MS.gene010315,MS.gene035907,MS.gene035969,MS.gene035971,MS.gene035979,MS.gene047476,MS.gene053712,MS.gene053715,MS.gene053716,MS.gene053720,MS.gene063050,MS.gene070579,MS.gene070589,MS.gene072051,MS.gene30749,MS.gene48069,MS.gene55225,MS.gene56669,MS.gene63857,MS.gene73947,MS.gene73951,M…
GO:0010468	regulation of gene expression	BP	58/59	11039/69117	3.52177e-45	2.98875e-44	MS.gene002000,MS.gene002001,MS.gene002063,MS.gene003018,MS.gene004184,MS.gene00627,MS.gene009600,MS.gene010228,MS.gene010231,MS.gene010308,MS.gene010309,MS.gene010311,MS.gene010315,MS.gene035907,MS.gene035969,MS.gene035971,MS.gene035979,MS.gene037124,MS.gene037770,MS.gene047476,MS.gene049205,MS.gene049660,MS.gene053712,MS.gene053715,MS.gene053716,MS.gene053720,MS.gene063050,MS.gene070579,MS.gene0…
GO:0003690	double-stranded DNA binding	MF	40/59	2270/69117	4.78983e-45	3.95791e-44	MS.gene002063,MS.gene003018,MS.gene00627,MS.gene010228,MS.gene010231,MS.gene010308,MS.gene010309,MS.gene010311,MS.gene010315,MS.gene035907,MS.gene035969,MS.gene035971,MS.gene035979,MS.gene047476,MS.gene049205,MS.gene053712,MS.gene053715,MS.gene053716,MS.gene053720,MS.gene063050,MS.gene070579,MS.gene070589,MS.gene072051,MS.gene24179,MS.gene24180,MS.gene27046,MS.gene30749,MS.gene48069,MS.gene55225,…
GO:0099402	plant organ development	BP	49/59	5339/69117	1.1241e-44	9.05047e-44	MS.gene002000,MS.gene002001,MS.gene002063,MS.gene003018,MS.gene00627,MS.gene010228,MS.gene010231,MS.gene010308,MS.gene010309,MS.gene010311,MS.gene010315,MS.gene035907,MS.gene035969,MS.gene035971,MS.gene035979,MS.gene037124,MS.gene047476,MS.gene049205,MS.gene053712,MS.gene053715,MS.gene053716,MS.gene053720,MS.gene063050,MS.gene070579,MS.gene070589,MS.gene072051,MS.gene24179,MS.gene24180,MS.gene256…
GO:0009725	response to hormone	BP	54/59	8186/69117	2.93091e-44	2.30077e-43	MS.gene002000,MS.gene002001,MS.gene002063,MS.gene003018,MS.gene004184,MS.gene00627,MS.gene009600,MS.gene010228,MS.gene010231,MS.gene010308,MS.gene010309,MS.gene010311,MS.gene010315,MS.gene035907,MS.gene035969,MS.gene035971,MS.gene035979,MS.gene037124,MS.gene047476,MS.gene049205,MS.gene049660,MS.gene053712,MS.gene053715,MS.gene053716,MS.gene053720,MS.gene063050,MS.gene070579,MS.gene070589,MS.gene0…
GO:0009719	response to endogenous stimulus	BP	54/59	8362/69117	9.0798e-44	6.9538e-43	MS.gene002000,MS.gene002001,MS.gene002063,MS.gene003018,MS.gene004184,MS.gene00627,MS.gene009600,MS.gene010228,MS.gene010231,MS.gene010308,MS.gene010309,MS.gene010311,MS.gene010315,MS.gene035907,MS.gene035969,MS.gene035971,MS.gene035979,MS.gene037124,MS.gene047476,MS.gene049205,MS.gene049660,MS.gene053712,MS.gene053715,MS.gene053716,MS.gene053720,MS.gene063050,MS.gene070579,MS.gene070589,MS.gene0…
GO:0051171	regulation of nitrogen compound metabolic process	BP	58/59	12181/69117	1.02733e-42	7.68049e-42	MS.gene002000,MS.gene002001,MS.gene002063,MS.gene003018,MS.gene004184,MS.gene00627,MS.gene009600,MS.gene010228,MS.gene010231,MS.gene010308,MS.gene010309,MS.gene010311,MS.gene010315,MS.gene035907,MS.gene035969,MS.gene035971,MS.gene035979,MS.gene037124,MS.gene037770,MS.gene047476,MS.gene049205,MS.gene049660,MS.gene053712,MS.gene053715,MS.gene053716,MS.gene053720,MS.gene063050,MS.gene070579,MS.gene0…
GO:0003676	nucleic acid binding	MF	57/59	11338/69117	2.42612e-42	1.77163e-41	MS.gene002000,MS.gene002001,MS.gene002063,MS.gene003018,MS.gene004184,MS.gene00627,MS.gene009600,MS.gene010228,MS.gene010231,MS.gene010308,MS.gene010309,MS.gene010311,MS.gene010315,MS.gene035907,MS.gene035969,MS.gene035971,MS.gene035979,MS.gene037124,MS.gene037770,MS.gene047476,MS.gene049205,MS.gene049660,MS.gene053712,MS.gene053715,MS.gene053716,MS.gene053720,MS.gene063050,MS.gene069100,MS.gene0…
GO:0080090	regulation of primary metabolic process	BP	58/59	12422/69117	3.1785e-42	2.26829e-41	MS.gene002000,MS.gene002001,MS.gene002063,MS.gene003018,MS.gene004184,MS.gene00627,MS.gene009600,MS.gene010228,MS.gene010231,MS.gene010308,MS.gene010309,MS.gene010311,MS.gene010315,MS.gene035907,MS.gene035969,MS.gene035971,MS.gene035979,MS.gene037124,MS.gene037770,MS.gene047476,MS.gene049205,MS.gene049660,MS.gene053712,MS.gene053715,MS.gene053716,MS.gene053720,MS.gene063050,MS.gene070579,MS.gene0…
GO:0048731	system development	BP	54/59	9543/69117	1.01177e-40	7.05988e-40	MS.gene002000,MS.gene002001,MS.gene002063,MS.gene003018,MS.gene004184,MS.gene00627,MS.gene009600,MS.gene010228,MS.gene010231,MS.gene010308,MS.gene010309,MS.gene010311,MS.gene010315,MS.gene035907,MS.gene035969,MS.gene035971,MS.gene035979,MS.gene037124,MS.gene047476,MS.gene049205,MS.gene049660,MS.gene053712,MS.gene053715,MS.gene053716,MS.gene053720,MS.gene063050,MS.gene070579,MS.gene070589,MS.gene0…
GO:0031323	regulation of cellular metabolic process	BP	58/59	13293/69117	1.58036e-40	1.07877e-39	MS.gene002000,MS.gene002001,MS.gene002063,MS.gene003018,MS.gene004184,MS.gene00627,MS.gene009600,MS.gene010228,MS.gene010231,MS.gene010308,MS.gene010309,MS.gene010311,MS.gene010315,MS.gene035907,MS.gene035969,MS.gene035971,MS.gene035979,MS.gene037124,MS.gene037770,MS.gene047476,MS.gene049205,MS.gene049660,MS.gene053712,MS.gene053715,MS.gene053716,MS.gene053720,MS.gene063050,MS.gene070579,MS.gene0…
GO:0060255	regulation of macromolecule metabolic process	BP	58/59	13340/69117	1.93689e-40	1.29401e-39	MS.gene002000,MS.gene002001,MS.gene002063,MS.gene003018,MS.gene004184,MS.gene00627,MS.gene009600,MS.gene010228,MS.gene010231,MS.gene010308,MS.gene010309,MS.gene010311,MS.gene010315,MS.gene035907,MS.gene035969,MS.gene035971,MS.gene035979,MS.gene037124,MS.gene037770,MS.gene047476,MS.gene049205,MS.gene049660,MS.gene053712,MS.gene053715,MS.gene053716,MS.gene053720,MS.gene063050,MS.gene070579,MS.gene0…
GO:0009555	pollen development	BP	35/59	1783/69117	4.15419e-40	2.71753e-39	MS.gene002063,MS.gene003018,MS.gene00627,MS.gene010228,MS.gene010231,MS.gene010308,MS.gene010309,MS.gene010311,MS.gene010315,MS.gene035907,MS.gene035969,MS.gene035971,MS.gene035979,MS.gene047476,MS.gene053712,MS.gene053715,MS.gene053716,MS.gene053720,MS.gene063050,MS.gene070579,MS.gene070589,MS.gene072051,MS.gene30749,MS.gene48069,MS.gene55225,MS.gene56669,MS.gene63857,MS.gene73947,MS.gene73951,M…
GO:0010033	response to organic substance	BP	54/59	10229/69117	4.01754e-39	2.57451e-38	MS.gene002000,MS.gene002001,MS.gene002063,MS.gene003018,MS.gene004184,MS.gene00627,MS.gene009600,MS.gene010228,MS.gene010231,MS.gene010308,MS.gene010309,MS.gene010311,MS.gene010315,MS.gene035907,MS.gene035969,MS.gene035971,MS.gene035979,MS.gene037124,MS.gene047476,MS.gene049205,MS.gene049660,MS.gene053712,MS.gene053715,MS.gene053716,MS.gene053720,MS.gene063050,MS.gene070579,MS.gene070589,MS.gene0…
GO:0071554	cell wall organization or biogenesis	BP	35/59	1985/69117	1.5995e-38	1.00449e-37	MS.gene002063,MS.gene003018,MS.gene00627,MS.gene010228,MS.gene010231,MS.gene010308,MS.gene010309,MS.gene010311,MS.gene010315,MS.gene035907,MS.gene035969,MS.gene035971,MS.gene035979,MS.gene047476,MS.gene053712,MS.gene053715,MS.gene053716,MS.gene053720,MS.gene063050,MS.gene070579,MS.gene070589,MS.gene072051,MS.gene30749,MS.gene48069,MS.gene55225,MS.gene56669,MS.gene63857,MS.gene73947,MS.gene73951,M…
GO:1901363	heterocyclic compound binding	MF	57/59	13288/69117	1.88398e-38	1.15994e-37	MS.gene002000,MS.gene002001,MS.gene002063,MS.gene003018,MS.gene004184,MS.gene00627,MS.gene009600,MS.gene010228,MS.gene010231,MS.gene010308,MS.gene010309,MS.gene010311,MS.gene010315,MS.gene035907,MS.gene035969,MS.gene035971,MS.gene035979,MS.gene037124,MS.gene037770,MS.gene047476,MS.gene049205,MS.gene049660,MS.gene053712,MS.gene053715,MS.gene053716,MS.gene053720,MS.gene063050,MS.gene069100,MS.gene0…
GO:0097159	organic cyclic compound binding	MF	57/59	13324/69117	2.19461e-38	1.32521e-37	MS.gene002000,MS.gene002001,MS.gene002063,MS.gene003018,MS.gene004184,MS.gene00627,MS.gene009600,MS.gene010228,MS.gene010231,MS.gene010308,MS.gene010309,MS.gene010311,MS.gene010315,MS.gene035907,MS.gene035969,MS.gene035971,MS.gene035979,MS.gene037124,MS.gene037770,MS.gene047476,MS.gene049205,MS.gene049660,MS.gene053712,MS.gene053715,MS.gene053716,MS.gene053720,MS.gene063050,MS.gene069100,MS.gene0…
GO:0019222	regulation of metabolic process	BP	58/59	15002/69117	1.68154e-37	9.96231e-37	MS.gene002000,MS.gene002001,MS.gene002063,MS.gene003018,MS.gene004184,MS.gene00627,MS.gene009600,MS.gene010228,MS.gene010231,MS.gene010308,MS.gene010309,MS.gene010311,MS.gene010315,MS.gene035907,MS.gene035969,MS.gene035971,MS.gene035979,MS.gene037124,MS.gene037770,MS.gene047476,MS.gene049205,MS.gene049660,MS.gene053712,MS.gene053715,MS.gene053716,MS.gene053720,MS.gene063050,MS.gene070579,MS.gene0…
GO:0007275	multicellular organism development	BP	55/59	12201/69117	8.82419e-37	5.1311e-36	MS.gene002000,MS.gene002001,MS.gene002063,MS.gene003018,MS.gene004184,MS.gene00627,MS.gene009600,MS.gene010228,MS.gene010231,MS.gene010308,MS.gene010309,MS.gene010311,MS.gene010315,MS.gene035907,MS.gene035969,MS.gene035971,MS.gene035979,MS.gene037124,MS.gene047476,MS.gene049205,MS.gene049660,MS.gene053712,MS.gene053715,MS.gene053716,MS.gene053720,MS.gene063050,MS.gene070579,MS.gene070589,MS.gene0…
GO:0032989	cellular component morphogenesis	BP	35/59	2277/69117	1.69235e-36	9.66178e-36	MS.gene002063,MS.gene003018,MS.gene00627,MS.gene010228,MS.gene010231,MS.gene010308,MS.gene010309,MS.gene010311,MS.gene010315,MS.gene035907,MS.gene035969,MS.gene035971,MS.gene035979,MS.gene047476,MS.gene053712,MS.gene053715,MS.gene053716,MS.gene053720,MS.gene063050,MS.gene070579,MS.gene070589,MS.gene072051,MS.gene30749,MS.gene48069,MS.gene55225,MS.gene56669,MS.gene63857,MS.gene73947,MS.gene73951,M…
GO:0048229	gametophyte development	BP	35/59	2376/69117	7.16902e-36	4.01977e-35	MS.gene002063,MS.gene003018,MS.gene00627,MS.gene010228,MS.gene010231,MS.gene010308,MS.gene010309,MS.gene010311,MS.gene010315,MS.gene035907,MS.gene035969,MS.gene035971,MS.gene035979,MS.gene047476,MS.gene053712,MS.gene053715,MS.gene053716,MS.gene053720,MS.gene063050,MS.gene070579,MS.gene070589,MS.gene072051,MS.gene30749,MS.gene48069,MS.gene55225,MS.gene56669,MS.gene63857,MS.gene73947,MS.gene73951,M…
GO:0070727	cellular macromolecule localization	BP	35/59	2559/69117	8.85863e-35	4.88002e-34	MS.gene002063,MS.gene003018,MS.gene00627,MS.gene010228,MS.gene010231,MS.gene010308,MS.gene010309,MS.gene010311,MS.gene010315,MS.gene035907,MS.gene035969,MS.gene035971,MS.gene035979,MS.gene047476,MS.gene053712,MS.gene053715,MS.gene053716,MS.gene053720,MS.gene063050,MS.gene070579,MS.gene070589,MS.gene072051,MS.gene30749,MS.gene48069,MS.gene55225,MS.gene56669,MS.gene63857,MS.gene73947,MS.gene73951,M…
GO:0032501	multicellular organismal process	BP	55/59	13567/69117	2.71498e-34	1.46984e-33	MS.gene002000,MS.gene002001,MS.gene002063,MS.gene003018,MS.gene004184,MS.gene00627,MS.gene009600,MS.gene010228,MS.gene010231,MS.gene010308,MS.gene010309,MS.gene010311,MS.gene010315,MS.gene035907,MS.gene035969,MS.gene035971,MS.gene035979,MS.gene037124,MS.gene047476,MS.gene049205,MS.gene049660,MS.gene053712,MS.gene053715,MS.gene053716,MS.gene053720,MS.gene063050,MS.gene070579,MS.gene070589,MS.gene0…
GO:0009755	hormone-mediated signaling pathway	BP	35/59	2779/69117	1.44256e-33	7.67735e-33	MS.gene002063,MS.gene003018,MS.gene00627,MS.gene010228,MS.gene010231,MS.gene010308,MS.gene010309,MS.gene010311,MS.gene010315,MS.gene035907,MS.gene035969,MS.gene035971,MS.gene035979,MS.gene047476,MS.gene053712,MS.gene053715,MS.gene053716,MS.gene053720,MS.gene063050,MS.gene070579,MS.gene070589,MS.gene072051,MS.gene30749,MS.gene48069,MS.gene55225,MS.gene56669,MS.gene63857,MS.gene73947,MS.gene73951,M…
GO:0048856	anatomical structure development	BP	55/59	14313/69117	4.86211e-33	2.54451e-32	MS.gene002000,MS.gene002001,MS.gene002063,MS.gene003018,MS.gene004184,MS.gene00627,MS.gene009600,MS.gene010228,MS.gene010231,MS.gene010308,MS.gene010309,MS.gene010311,MS.gene010315,MS.gene035907,MS.gene035969,MS.gene035971,MS.gene035979,MS.gene037124,MS.gene047476,MS.gene049205,MS.gene049660,MS.gene053712,MS.gene053715,MS.gene053716,MS.gene053720,MS.gene063050,MS.gene070579,MS.gene070589,MS.gene0…
GO:0005634	nucleus	CC	59/59	19961/69117	1.59441e-32	8.20731e-32	MS.gene002000,MS.gene002001,MS.gene002063,MS.gene003018,MS.gene004184,MS.gene00627,MS.gene009600,MS.gene010228,MS.gene010231,MS.gene010308,MS.gene010309,MS.gene010311,MS.gene010315,MS.gene035907,MS.gene035969,MS.gene035971,MS.gene035979,MS.gene037124,MS.gene037770,MS.gene047476,MS.gene049205,MS.gene049660,MS.gene053712,MS.gene053715,MS.gene053716,MS.gene053720,MS.gene063050,MS.gene069100,MS.gene0…
GO:0032502	developmental process	BP	55/59	15170/69117	1.11291e-31	5.63636e-31	MS.gene002000,MS.gene002001,MS.gene002063,MS.gene003018,MS.gene004184,MS.gene00627,MS.gene009600,MS.gene010228,MS.gene010231,MS.gene010308,MS.gene010309,MS.gene010311,MS.gene010315,MS.gene035907,MS.gene035969,MS.gene035971,MS.gene035979,MS.gene037124,MS.gene047476,MS.gene049205,MS.gene049660,MS.gene053712,MS.gene053715,MS.gene053716,MS.gene053720,MS.gene063050,MS.gene070579,MS.gene070589,MS.gene0…
GO:0033036	macromolecule localization	BP	35/59	3419/69117	1.5603e-30	7.77674e-30	MS.gene002063,MS.gene003018,MS.gene00627,MS.gene010228,MS.gene010231,MS.gene010308,MS.gene010309,MS.gene010311,MS.gene010315,MS.gene035907,MS.gene035969,MS.gene035971,MS.gene035979,MS.gene047476,MS.gene053712,MS.gene053715,MS.gene053716,MS.gene053720,MS.gene063050,MS.gene070579,MS.gene070589,MS.gene072051,MS.gene30749,MS.gene48069,MS.gene55225,MS.gene56669,MS.gene63857,MS.gene73947,MS.gene73951,M…
GO:0042221	response to chemical	BP	54/59	14908/69117	1.74648e-30	8.56869e-30	MS.gene002000,MS.gene002001,MS.gene002063,MS.gene003018,MS.gene004184,MS.gene00627,MS.gene009600,MS.gene010228,MS.gene010231,MS.gene010308,MS.gene010309,MS.gene010311,MS.gene010315,MS.gene035907,MS.gene035969,MS.gene035971,MS.gene035979,MS.gene037124,MS.gene047476,MS.gene049205,MS.gene049660,MS.gene053712,MS.gene053715,MS.gene053716,MS.gene053720,MS.gene063050,MS.gene070579,MS.gene070589,MS.gene0…
GO:0009653	anatomical structure morphogenesis	BP	39/59	5122/69117	5.96796e-30	2.88298e-29	MS.gene002063,MS.gene003018,MS.gene00627,MS.gene010228,MS.gene010231,MS.gene010308,MS.gene010309,MS.gene010311,MS.gene010315,MS.gene035907,MS.gene035969,MS.gene035971,MS.gene035979,MS.gene037124,MS.gene047476,MS.gene053712,MS.gene053715,MS.gene053716,MS.gene053720,MS.gene063050,MS.gene070579,MS.gene070589,MS.gene072051,MS.gene25653,MS.gene25665,MS.gene30749,MS.gene48069,MS.gene55225,MS.gene55862,…
GO:0032870	cellular response to hormone stimulus	BP	35/59	3589/69117	7.95903e-30	3.78657e-29	MS.gene002063,MS.gene003018,MS.gene00627,MS.gene010228,MS.gene010231,MS.gene010308,MS.gene010309,MS.gene010311,MS.gene010315,MS.gene035907,MS.gene035969,MS.gene035971,MS.gene035979,MS.gene047476,MS.gene053712,MS.gene053715,MS.gene053716,MS.gene053720,MS.gene063050,MS.gene070579,MS.gene070589,MS.gene072051,MS.gene30749,MS.gene48069,MS.gene55225,MS.gene56669,MS.gene63857,MS.gene73947,MS.gene73951,M…
GO:0022607	cellular component assembly	BP	35/59	3615/69117	1.01397e-29	4.75203e-29	MS.gene002063,MS.gene003018,MS.gene00627,MS.gene010228,MS.gene010231,MS.gene010308,MS.gene010309,MS.gene010311,MS.gene010315,MS.gene035907,MS.gene035969,MS.gene035971,MS.gene035979,MS.gene047476,MS.gene053712,MS.gene053715,MS.gene053716,MS.gene053720,MS.gene063050,MS.gene070579,MS.gene070589,MS.gene072051,MS.gene30749,MS.gene48069,MS.gene55225,MS.gene56669,MS.gene63857,MS.gene73947,MS.gene73951,M…
GO:0051641	cellular localization	BP	35/59	3652/69117	1.42672e-29	6.5881e-29	MS.gene002063,MS.gene003018,MS.gene00627,MS.gene010228,MS.gene010231,MS.gene010308,MS.gene010309,MS.gene010311,MS.gene010315,MS.gene035907,MS.gene035969,MS.gene035971,MS.gene035979,MS.gene047476,MS.gene053712,MS.gene053715,MS.gene053716,MS.gene053720,MS.gene063050,MS.gene070579,MS.gene070589,MS.gene072051,MS.gene30749,MS.gene48069,MS.gene55225,MS.gene56669,MS.gene63857,MS.gene73947,MS.gene73951,M…
GO:0048869	cellular developmental process	BP	38/59	4831/69117	1.65298e-29	7.52224e-29	MS.gene002063,MS.gene003018,MS.gene004184,MS.gene00627,MS.gene010228,MS.gene010231,MS.gene010308,MS.gene010309,MS.gene010311,MS.gene010315,MS.gene035907,MS.gene035969,MS.gene035971,MS.gene035979,MS.gene047476,MS.gene053712,MS.gene053715,MS.gene053716,MS.gene053720,MS.gene063050,MS.gene070579,MS.gene070589,MS.gene072051,MS.gene08711,MS.gene30749,MS.gene47580,MS.gene48069,MS.gene55225,MS.gene56669,…
GO:0071495	cellular response to endogenous stimulus	BP	35/59	3775/69117	4.32939e-29	1.94204e-28	MS.gene002063,MS.gene003018,MS.gene00627,MS.gene010228,MS.gene010231,MS.gene010308,MS.gene010309,MS.gene010311,MS.gene010315,MS.gene035907,MS.gene035969,MS.gene035971,MS.gene035979,MS.gene047476,MS.gene053712,MS.gene053715,MS.gene053716,MS.gene053720,MS.gene063050,MS.gene070579,MS.gene070589,MS.gene072051,MS.gene30749,MS.gene48069,MS.gene55225,MS.gene56669,MS.gene63857,MS.gene73947,MS.gene73951,M…
GO:0050794	regulation of cellular process	BP	58/59	21791/69117	3.60459e-28	1.59414e-27	MS.gene002000,MS.gene002001,MS.gene002063,MS.gene003018,MS.gene004184,MS.gene00627,MS.gene009600,MS.gene010228,MS.gene010231,MS.gene010308,MS.gene010309,MS.gene010311,MS.gene010315,MS.gene035907,MS.gene035969,MS.gene035971,MS.gene035979,MS.gene037124,MS.gene037770,MS.gene047476,MS.gene049205,MS.gene049660,MS.gene053712,MS.gene053715,MS.gene053716,MS.gene053720,MS.gene063050,MS.gene070579,MS.gene0…
GO:0071310	cellular response to organic substance	BP	35/59	4779/69117	1.12096e-25	4.88862e-25	MS.gene002063,MS.gene003018,MS.gene00627,MS.gene010228,MS.gene010231,MS.gene010308,MS.gene010309,MS.gene010311,MS.gene010315,MS.gene035907,MS.gene035969,MS.gene035971,MS.gene035979,MS.gene047476,MS.gene053712,MS.gene053715,MS.gene053716,MS.gene053720,MS.gene063050,MS.gene070579,MS.gene070589,MS.gene072051,MS.gene30749,MS.gene48069,MS.gene55225,MS.gene56669,MS.gene63857,MS.gene73947,MS.gene73951,M…
GO:0050789	regulation of biological process	BP	58/59	24566/69117	3.52172e-25	1.51482e-24	MS.gene002000,MS.gene002001,MS.gene002063,MS.gene003018,MS.gene004184,MS.gene00627,MS.gene009600,MS.gene010228,MS.gene010231,MS.gene010308,MS.gene010309,MS.gene010311,MS.gene010315,MS.gene035907,MS.gene035969,MS.gene035971,MS.gene035979,MS.gene037124,MS.gene037770,MS.gene047476,MS.gene049205,MS.gene049660,MS.gene053712,MS.gene053715,MS.gene053716,MS.gene053720,MS.gene063050,MS.gene070579,MS.gene0…
GO:0044085	cellular component biogenesis	BP	35/59	5200/69117	1.82821e-24	7.75754e-24	MS.gene002063,MS.gene003018,MS.gene00627,MS.gene010228,MS.gene010231,MS.gene010308,MS.gene010309,MS.gene010311,MS.gene010315,MS.gene035907,MS.gene035969,MS.gene035971,MS.gene035979,MS.gene047476,MS.gene053712,MS.gene053715,MS.gene053716,MS.gene053720,MS.gene063050,MS.gene070579,MS.gene070589,MS.gene072051,MS.gene30749,MS.gene48069,MS.gene55225,MS.gene56669,MS.gene63857,MS.gene73947,MS.gene73951,M…
GO:0005488	binding	MF	57/59	23570/69117	1.84607e-24	7.72889e-24	MS.gene002000,MS.gene002001,MS.gene002063,MS.gene003018,MS.gene004184,MS.gene00627,MS.gene009600,MS.gene010228,MS.gene010231,MS.gene010308,MS.gene010309,MS.gene010311,MS.gene010315,MS.gene035907,MS.gene035969,MS.gene035971,MS.gene035979,MS.gene037124,MS.gene037770,MS.gene047476,MS.gene049205,MS.gene049660,MS.gene053712,MS.gene053715,MS.gene053716,MS.gene053720,MS.gene063050,MS.gene069100,MS.gene0…
GO:0065007	biological regulation	BP	58/59	27481/69117	2.18496e-22	9.02734e-22	MS.gene002000,MS.gene002001,MS.gene002063,MS.gene003018,MS.gene004184,MS.gene00627,MS.gene009600,MS.gene010228,MS.gene010231,MS.gene010308,MS.gene010309,MS.gene010311,MS.gene010315,MS.gene035907,MS.gene035969,MS.gene035971,MS.gene035979,MS.gene037124,MS.gene037770,MS.gene047476,MS.gene049205,MS.gene049660,MS.gene053712,MS.gene053715,MS.gene053716,MS.gene053720,MS.gene063050,MS.gene070579,MS.gene0…
GO:0070887	cellular response to chemical stimulus	BP	35/59	6195/69117	5.71028e-22	2.32861e-21	MS.gene002063,MS.gene003018,MS.gene00627,MS.gene010228,MS.gene010231,MS.gene010308,MS.gene010309,MS.gene010311,MS.gene010315,MS.gene035907,MS.gene035969,MS.gene035971,MS.gene035979,MS.gene047476,MS.gene053712,MS.gene053715,MS.gene053716,MS.gene053720,MS.gene063050,MS.gene070579,MS.gene070589,MS.gene072051,MS.gene30749,MS.gene48069,MS.gene55225,MS.gene56669,MS.gene63857,MS.gene73947,MS.gene73951,M…
GO:0007165	signal transduction	BP	36/59	7026/69117	2.5589e-21	1.03012e-20	MS.gene002063,MS.gene003018,MS.gene00627,MS.gene010228,MS.gene010231,MS.gene010308,MS.gene010309,MS.gene010311,MS.gene010315,MS.gene035907,MS.gene035969,MS.gene035971,MS.gene035979,MS.gene047476,MS.gene053712,MS.gene053715,MS.gene053716,MS.gene053720,MS.gene063050,MS.gene070579,MS.gene070589,MS.gene072051,MS.gene30749,MS.gene48069,MS.gene55225,MS.gene55862,MS.gene56669,MS.gene63857,MS.gene73947,M…
GO:0023052	signaling	BP	36/59	7131/69117	4.19769e-21	1.66845e-20	MS.gene002063,MS.gene003018,MS.gene00627,MS.gene010228,MS.gene010231,MS.gene010308,MS.gene010309,MS.gene010311,MS.gene010315,MS.gene035907,MS.gene035969,MS.gene035971,MS.gene035979,MS.gene047476,MS.gene053712,MS.gene053715,MS.gene053716,MS.gene053720,MS.gene063050,MS.gene070579,MS.gene070589,MS.gene072051,MS.gene30749,MS.gene48069,MS.gene55225,MS.gene55862,MS.gene56669,MS.gene63857,MS.gene73947,M…
GO:0007154	cell communication	BP	36/59	8216/69117	4.58583e-19	1.79994e-18	MS.gene002063,MS.gene003018,MS.gene00627,MS.gene010228,MS.gene010231,MS.gene010308,MS.gene010309,MS.gene010311,MS.gene010315,MS.gene035907,MS.gene035969,MS.gene035971,MS.gene035979,MS.gene047476,MS.gene053712,MS.gene053715,MS.gene053716,MS.gene053720,MS.gene063050,MS.gene070579,MS.gene070589,MS.gene072051,MS.gene30749,MS.gene48069,MS.gene55225,MS.gene55862,MS.gene56669,MS.gene63857,MS.gene73947,M…
GO:0050896	response to stimulus	BP	54/59	27137/69117	5.37407e-17	2.08328e-16	MS.gene002000,MS.gene002001,MS.gene002063,MS.gene003018,MS.gene004184,MS.gene00627,MS.gene009600,MS.gene010228,MS.gene010231,MS.gene010308,MS.gene010309,MS.gene010311,MS.gene010315,MS.gene035907,MS.gene035969,MS.gene035971,MS.gene035979,MS.gene037124,MS.gene047476,MS.gene049205,MS.gene049660,MS.gene053712,MS.gene053715,MS.gene053716,MS.gene053720,MS.gene063050,MS.gene070579,MS.gene070589,MS.gene0…
GO:0051179	localization	BP	35/59	10327/69117	6.65434e-15	2.54812e-14	MS.gene002063,MS.gene003018,MS.gene00627,MS.gene010228,MS.gene010231,MS.gene010308,MS.gene010309,MS.gene010311,MS.gene010315,MS.gene035907,MS.gene035969,MS.gene035971,MS.gene035979,MS.gene047476,MS.gene053712,MS.gene053715,MS.gene053716,MS.gene053720,MS.gene063050,MS.gene070579,MS.gene070589,MS.gene072051,MS.gene30749,MS.gene48069,MS.gene55225,MS.gene56669,MS.gene63857,MS.gene73947,MS.gene73951,M…
GO:0043231	intracellular membrane-bounded organelle	CC	59/59	41369/69117	7.17419e-14	2.71409e-13	MS.gene002000,MS.gene002001,MS.gene002063,MS.gene003018,MS.gene004184,MS.gene00627,MS.gene009600,MS.gene010228,MS.gene010231,MS.gene010308,MS.gene010309,MS.gene010311,MS.gene010315,MS.gene035907,MS.gene035969,MS.gene035971,MS.gene035979,MS.gene037124,MS.gene037770,MS.gene047476,MS.gene049205,MS.gene049660,MS.gene053712,MS.gene053715,MS.gene053716,MS.gene053720,MS.gene063050,MS.gene069100,MS.gene0…
GO:0043227	membrane-bounded organelle	CC	59/59	42025/69117	1.81389e-13	6.78051e-13	MS.gene002000,MS.gene002001,MS.gene002063,MS.gene003018,MS.gene004184,MS.gene00627,MS.gene009600,MS.gene010228,MS.gene010231,MS.gene010308,MS.gene010309,MS.gene010311,MS.gene010315,MS.gene035907,MS.gene035969,MS.gene035971,MS.gene035979,MS.gene037124,MS.gene037770,MS.gene047476,MS.gene049205,MS.gene049660,MS.gene053712,MS.gene053715,MS.gene053716,MS.gene053720,MS.gene063050,MS.gene069100,MS.gene0…
GO:0016043	cellular component organization	BP	35/59	12031/69117	7.01012e-13	2.58962e-12	MS.gene002063,MS.gene003018,MS.gene00627,MS.gene010228,MS.gene010231,MS.gene010308,MS.gene010309,MS.gene010311,MS.gene010315,MS.gene035907,MS.gene035969,MS.gene035971,MS.gene035979,MS.gene047476,MS.gene053712,MS.gene053715,MS.gene053716,MS.gene053720,MS.gene063050,MS.gene070579,MS.gene070589,MS.gene072051,MS.gene30749,MS.gene48069,MS.gene55225,MS.gene56669,MS.gene63857,MS.gene73947,MS.gene73951,M…
GO:0043229	intracellular organelle	CC	59/59	43201/69117	9.23194e-13	3.37073e-12	MS.gene002000,MS.gene002001,MS.gene002063,MS.gene003018,MS.gene004184,MS.gene00627,MS.gene009600,MS.gene010228,MS.gene010231,MS.gene010308,MS.gene010309,MS.gene010311,MS.gene010315,MS.gene035907,MS.gene035969,MS.gene035971,MS.gene035979,MS.gene037124,MS.gene037770,MS.gene047476,MS.gene049205,MS.gene049660,MS.gene053712,MS.gene053715,MS.gene053716,MS.gene053720,MS.gene063050,MS.gene069100,MS.gene0…
GO:0043226	organelle	CC	59/59	43376/69117	1.17168e-12	4.22881e-12	MS.gene002000,MS.gene002001,MS.gene002063,MS.gene003018,MS.gene004184,MS.gene00627,MS.gene009600,MS.gene010228,MS.gene010231,MS.gene010308,MS.gene010309,MS.gene010311,MS.gene010315,MS.gene035907,MS.gene035969,MS.gene035971,MS.gene035979,MS.gene037124,MS.gene037770,MS.gene047476,MS.gene049205,MS.gene049660,MS.gene053712,MS.gene053715,MS.gene053716,MS.gene053720,MS.gene063050,MS.gene069100,MS.gene0…
GO:0051716	cellular response to stimulus	BP	36/59	13602/69117	4.34251e-12	1.54949e-11	MS.gene002063,MS.gene003018,MS.gene00627,MS.gene010228,MS.gene010231,MS.gene010308,MS.gene010309,MS.gene010311,MS.gene010315,MS.gene035907,MS.gene035969,MS.gene035971,MS.gene035979,MS.gene047476,MS.gene053712,MS.gene053715,MS.gene053716,MS.gene053720,MS.gene063050,MS.gene070579,MS.gene070589,MS.gene072051,MS.gene30749,MS.gene48069,MS.gene55225,MS.gene55862,MS.gene56669,MS.gene63857,MS.gene73947,M…
GO:0071840	cellular component organization or biogenesis	BP	35/59	13384/69117	1.67174e-11	5.89806e-11	MS.gene002063,MS.gene003018,MS.gene00627,MS.gene010228,MS.gene010231,MS.gene010308,MS.gene010309,MS.gene010311,MS.gene010315,MS.gene035907,MS.gene035969,MS.gene035971,MS.gene035979,MS.gene047476,MS.gene053712,MS.gene053715,MS.gene053716,MS.gene053720,MS.gene063050,MS.gene070579,MS.gene070589,MS.gene072051,MS.gene30749,MS.gene48069,MS.gene55225,MS.gene56669,MS.gene63857,MS.gene73947,MS.gene73951,M…
GO:0044424	obsolete intracellular part	CC	59/59	49195/69117	1.96033e-09	6.83938e-09	MS.gene002000,MS.gene002001,MS.gene002063,MS.gene003018,MS.gene004184,MS.gene00627,MS.gene009600,MS.gene010228,MS.gene010231,MS.gene010308,MS.gene010309,MS.gene010311,MS.gene010315,MS.gene035907,MS.gene035969,MS.gene035971,MS.gene035979,MS.gene037124,MS.gene037770,MS.gene047476,MS.gene049205,MS.gene049660,MS.gene053712,MS.gene053715,MS.gene053716,MS.gene053720,MS.gene063050,MS.gene069100,MS.gene0…
GO:0005622	intracellular	CC	59/59	49339/69117	2.32904e-09	8.03648e-09	MS.gene002000,MS.gene002001,MS.gene002063,MS.gene003018,MS.gene004184,MS.gene00627,MS.gene009600,MS.gene010228,MS.gene010231,MS.gene010308,MS.gene010309,MS.gene010311,MS.gene010315,MS.gene035907,MS.gene035969,MS.gene035971,MS.gene035979,MS.gene037124,MS.gene037770,MS.gene047476,MS.gene049205,MS.gene049660,MS.gene053712,MS.gene053715,MS.gene053716,MS.gene053720,MS.gene063050,MS.gene069100,MS.gene0…
GO:0048367	shoot system development	BP	17/59	3552/69117	4.34147e-09	1.48176e-08	MS.gene002000,MS.gene002001,MS.gene004184,MS.gene009600,MS.gene037124,MS.gene049205,MS.gene049660,MS.gene24179,MS.gene24180,MS.gene25653,MS.gene25665,MS.gene27046,MS.gene47580,MS.gene55862,MS.gene64197,MS.gene70103,MS.gene99108
GO:0009942	longitudinal axis specification	BP	5/59	92/69117	2.3025e-08	7.77405e-08	MS.gene049205,MS.gene24179,MS.gene24180,MS.gene27046,MS.gene64197
GO:0003674	molecular_function	MF	59/59	51777/69117	4.00212e-08	1.33688e-07	MS.gene002000,MS.gene002001,MS.gene002063,MS.gene003018,MS.gene004184,MS.gene00627,MS.gene009600,MS.gene010228,MS.gene010231,MS.gene010308,MS.gene010309,MS.gene010311,MS.gene010315,MS.gene035907,MS.gene035969,MS.gene035971,MS.gene035979,MS.gene037124,MS.gene037770,MS.gene047476,MS.gene049205,MS.gene049660,MS.gene053712,MS.gene053715,MS.gene053716,MS.gene053720,MS.gene063050,MS.gene069100,MS.gene0…
GO:0000578	embryonic axis specification	BP	5/59	110/69117	5.41945e-08	1.79127e-07	MS.gene049205,MS.gene24179,MS.gene24180,MS.gene27046,MS.gene64197
GO:0009908	flower development	BP	11/59	1766/69117	2.81246e-07	9.1991e-07	MS.gene004184,MS.gene009600,MS.gene049205,MS.gene049660,MS.gene24179,MS.gene24180,MS.gene27046,MS.gene47580,MS.gene64197,MS.gene70103,MS.gene99108
GO:0009880	embryonic pattern specification	BP	5/59	155/69117	2.81335e-07	9.10713e-07	MS.gene049205,MS.gene24179,MS.gene24180,MS.gene27046,MS.gene64197
GO:0090567	reproductive shoot system development	BP	11/59	1828/69117	3.94441e-07	1.26382e-06	MS.gene004184,MS.gene009600,MS.gene049205,MS.gene049660,MS.gene24179,MS.gene24180,MS.gene27046,MS.gene47580,MS.gene64197,MS.gene70103,MS.gene99108
GO:0010305	leaf vascular tissue pattern formation	BP	5/59	205/69117	1.0769e-06	3.41563e-06	MS.gene049205,MS.gene24179,MS.gene24180,MS.gene27046,MS.gene64197
GO:0010158	abaxial cell fate specification	BP	3/59	30/69117	3.15698e-06	9.91292e-06	MS.gene004184,MS.gene08711,MS.gene47580
GO:0009798	axis specification	BP	5/59	288/69117	5.46926e-06	1.70035e-05	MS.gene049205,MS.gene24179,MS.gene24180,MS.gene27046,MS.gene64197
GO:0010050	vegetative phase change	BP	3/59	40/69117	7.09762e-06	2.18495e-05	MS.gene004184,MS.gene08711,MS.gene47580
GO:0005623	obsolete cell	CC	59/59	57070/69117	1.24424e-05	3.79311e-05	MS.gene002000,MS.gene002001,MS.gene002063,MS.gene003018,MS.gene004184,MS.gene00627,MS.gene009600,MS.gene010228,MS.gene010231,MS.gene010308,MS.gene010309,MS.gene010311,MS.gene010315,MS.gene035907,MS.gene035969,MS.gene035971,MS.gene035979,MS.gene037124,MS.gene037770,MS.gene047476,MS.gene049205,MS.gene049660,MS.gene053712,MS.gene053715,MS.gene053716,MS.gene053720,MS.gene063050,MS.gene069100,MS.gene0…
GO:0044464	obsolete cell part	CC	59/59	57070/69117	1.24424e-05	3.75664e-05	MS.gene002000,MS.gene002001,MS.gene002063,MS.gene003018,MS.gene004184,MS.gene00627,MS.gene009600,MS.gene010228,MS.gene010231,MS.gene010308,MS.gene010309,MS.gene010311,MS.gene010315,MS.gene035907,MS.gene035969,MS.gene035971,MS.gene035979,MS.gene037124,MS.gene037770,MS.gene047476,MS.gene049205,MS.gene049660,MS.gene053712,MS.gene053715,MS.gene053716,MS.gene053720,MS.gene063050,MS.gene069100,MS.gene0…
GO:0010051	xylem and phloem pattern formation	BP	5/59	432/69117	3.71814e-05	0.00011119	MS.gene049205,MS.gene24179,MS.gene24180,MS.gene27046,MS.gene64197
GO:0110165	cellular anatomical entity	CC	59/59	58408/69117	4.87975e-05	0.000144551	MS.gene002000,MS.gene002001,MS.gene002063,MS.gene003018,MS.gene004184,MS.gene00627,MS.gene009600,MS.gene010228,MS.gene010231,MS.gene010308,MS.gene010309,MS.gene010311,MS.gene010315,MS.gene035907,MS.gene035969,MS.gene035971,MS.gene035979,MS.gene037124,MS.gene037770,MS.gene047476,MS.gene049205,MS.gene049660,MS.gene053712,MS.gene053715,MS.gene053716,MS.gene053720,MS.gene063050,MS.gene069100,MS.gene0…
GO:0007389	pattern specification process	BP	7/59	1123/69117	4.96139e-05	0.000145596	MS.gene049205,MS.gene24179,MS.gene24180,MS.gene27046,MS.gene34041,MS.gene49443,MS.gene64197
GO:0048507	meristem development	BP	7/59	1169/69117	6.36876e-05	0.000185166	MS.gene004184,MS.gene049205,MS.gene24179,MS.gene24180,MS.gene27046,MS.gene47580,MS.gene64197
GO:0005575	cellular_component	CC	59/59	58888/69117	7.90686e-05	0.000227776	MS.gene002000,MS.gene002001,MS.gene002063,MS.gene003018,MS.gene004184,MS.gene00627,MS.gene009600,MS.gene010228,MS.gene010231,MS.gene010308,MS.gene010309,MS.gene010311,MS.gene010315,MS.gene035907,MS.gene035969,MS.gene035971,MS.gene035979,MS.gene037124,MS.gene037770,MS.gene047476,MS.gene049205,MS.gene049660,MS.gene053712,MS.gene053715,MS.gene053716,MS.gene053720,MS.gene063050,MS.gene069100,MS.gene0…
GO:0010311	lateral root formation	BP	4/59	273/69117	9.62791e-05	0.000274833	MS.gene037124,MS.gene25653,MS.gene25665,MS.gene55862
GO:0001708	cell fate specification	BP	3/59	128/69117	0.000199646	0.000564764	MS.gene004184,MS.gene08711,MS.gene47580
GO:0035198	miRNA binding	MF	2/59	25/69117	0.000247583	0.000694116	MS.gene34041,MS.gene49443
GO:0009791	post-embryonic development	BP	16/59	7254/69117	0.000286194	0.000795264	MS.gene004184,MS.gene009600,MS.gene037124,MS.gene049205,MS.gene049660,MS.gene08711,MS.gene24179,MS.gene24180,MS.gene25653,MS.gene25665,MS.gene27046,MS.gene47580,MS.gene55862,MS.gene64197,MS.gene70103,MS.gene99108
GO:0008150	biological_process	BP	59/59	60303/69117	0.00032071	0.00088336	MS.gene002000,MS.gene002001,MS.gene002063,MS.gene003018,MS.gene004184,MS.gene00627,MS.gene009600,MS.gene010228,MS.gene010231,MS.gene010308,MS.gene010309,MS.gene010311,MS.gene010315,MS.gene035907,MS.gene035969,MS.gene035971,MS.gene035979,MS.gene037124,MS.gene037770,MS.gene047476,MS.gene049205,MS.gene049660,MS.gene053712,MS.gene053715,MS.gene053716,MS.gene053720,MS.gene063050,MS.gene069100,MS.gene0…
GO:0048366	leaf development	BP	7/59	1683/69117	0.000577625	0.00157717	MS.gene002000,MS.gene002001,MS.gene037124,MS.gene25653,MS.gene25665,MS.gene55862,MS.gene70103
GO:0048829	root cap development	BP	2/59	53/69117	0.00103151	0.00279219	MS.gene34041,MS.gene49443
GO:0003002	regionalization	BP	5/59	912/69117	0.00112204	0.00301129	MS.gene049205,MS.gene24179,MS.gene24180,MS.gene27046,MS.gene64197
GO:0045165	cell fate commitment	BP	3/59	241/69117	0.00121793	0.00324094	MS.gene004184,MS.gene08711,MS.gene47580
GO:0010102	lateral root morphogenesis	BP	4/59	572/69117	0.00150707	0.00397665	MS.gene037124,MS.gene25653,MS.gene25665,MS.gene55862
GO:0010101	post-embryonic root morphogenesis	BP	4/59	587/69117	0.00165502	0.00433063	MS.gene037124,MS.gene25653,MS.gene25665,MS.gene55862
GO:0010582	floral meristem determinacy	BP	2/59	78/69117	0.00216516	0.00561868	MS.gene004184,MS.gene47580
GO:0042802	identical protein binding	MF	7/59	2154/69117	0.00237371	0.00610939	MS.gene002000,MS.gene002001,MS.gene049205,MS.gene24179,MS.gene24180,MS.gene27046,MS.gene64197
GO:0010022	meristem determinacy	BP	2/59	82/69117	0.00238331	0.00608422	MS.gene004184,MS.gene47580
GO:1905393	plant organ formation	BP	4/59	677/69117	0.00276063	0.00699063	MS.gene037124,MS.gene25653,MS.gene25665,MS.gene55862
GO:0061980	regulatory RNA binding	MF	2/59	95/69117	0.00316067	0.00793961	MS.gene34041,MS.gene49443
GO:0048527	lateral root development	BP	4/59	799/69117	0.00494948	0.0123344	MS.gene037124,MS.gene25653,MS.gene25665,MS.gene55862
GO:1903288	positive regulation of potassium ion import across plasma membrane	BP	1/59	5/69117	0.00510667	0.0126259	MS.gene70103
GO:1903286	regulation of potassium ion import	BP	1/59	5/69117	0.00510667	0.0125273	MS.gene70103
GO:0048827	phyllome development	BP	7/59	2521/69117	0.00559705	0.0136238	MS.gene002000,MS.gene002001,MS.gene037124,MS.gene25653,MS.gene25665,MS.gene55862,MS.gene70103
GO:0090697	post-embryonic plant organ morphogenesis	BP	4/59	893/69117	0.00727106	0.0175624	MS.gene037124,MS.gene25653,MS.gene25665,MS.gene55862
GO:0048528	post-embryonic root development	BP	4/59	899/69117	0.00743987	0.017833	MS.gene037124,MS.gene25653,MS.gene25665,MS.gene55862
GO:0061458	reproductive system development	BP	11/59	5856/69117	0.0100132	0.0238193	MS.gene004184,MS.gene009600,MS.gene049205,MS.gene049660,MS.gene24179,MS.gene24180,MS.gene27046,MS.gene47580,MS.gene64197,MS.gene70103,MS.gene99108
GO:0048608	reproductive structure development	BP	11/59	5856/69117	0.0100132	0.0236402	MS.gene004184,MS.gene009600,MS.gene049205,MS.gene049660,MS.gene24179,MS.gene24180,MS.gene27046,MS.gene47580,MS.gene64197,MS.gene70103,MS.gene99108
GO:0010150	leaf senescence	BP	3/59	664/69117	0.0194631	0.0456075	MS.gene002000,MS.gene002001,MS.gene70103
GO:0090696	post-embryonic plant organ development	BP	4/59	1222/69117	0.0206973	0.0481405	MS.gene037124,MS.gene25653,MS.gene25665,MS.gene55862
GO:1901381	positive regulation of potassium ion transmembrane transport	BP	1/59	24/69117	0.0211092	0.0487375	MS.gene70103
GO:0009850	auxin metabolic process	BP	2/59	263/69117	0.0216729	0.0496736	MS.gene004184,MS.gene47580
GO:0090693	plant organ senescence	BP	3/59	702/69117	0.022475	0.0511388	MS.gene002000,MS.gene002001,MS.gene70103
GO:0090698	post-embryonic plant morphogenesis	BP	4/59	1280/69117	0.0240236	0.054269	MS.gene037124,MS.gene25653,MS.gene25665,MS.gene55862
GO:0009723	response to ethylene	BP	4/59	1282/69117	0.0241437	0.0541509	MS.gene037124,MS.gene25653,MS.gene25665,MS.gene55862
GO:0009888	tissue development	BP	7/59	3377/69117	0.0246128	0.0548115	MS.gene004184,MS.gene049205,MS.gene24179,MS.gene24180,MS.gene27046,MS.gene47580,MS.gene64197
GO:0043268	positive regulation of potassium ion transport	BP	1/59	31/69117	0.0269409	0.0595736	MS.gene70103
GO:0010015	root morphogenesis	BP	4/59	1446/69117	0.0352647	0.0774344	MS.gene037124,MS.gene25653,MS.gene25665,MS.gene55862
GO:0007568	aging	BP	3/59	847/69117	0.0361746	0.0788807	MS.gene002000,MS.gene002001,MS.gene70103
GO:0003006	developmental process involved in reproduction	BP	11/59	7109/69117	0.0366777	0.0794261	MS.gene004184,MS.gene009600,MS.gene049205,MS.gene049660,MS.gene24179,MS.gene24180,MS.gene27046,MS.gene47580,MS.gene64197,MS.gene70103,MS.gene99108
GO:0010047	fruit dehiscence	BP	1/59	43/69117	0.0368587	0.0792715	MS.gene70103
GO:1904064	positive regulation of cation transmembrane transport	BP	1/59	50/69117	0.0425981	0.0909919	MS.gene70103

## Sheet: Table S4
Table S4. Kyoto Encyclopedia of Genes and Genomes (KEGG) annotation results of ARF genes
Layer1	Layer2	Layer3	ID	Input number	Background number	P-Value	FDR	Input
Environmental Information Processing	Signal transduction	Plant hormone signal transduction	ko04075	20	1652	0.000311614	0.000934841	MS.gene000840,MS.gene002000,MS.gene002001,MS.gene004184,MS.gene037124,MS.gene037770,MS.gene049205,MS.gene066909,MS.gene067243,MS.gene24179,MS.gene24180,MS.gene25653,MS.gene25665,MS.gene27046,MS.gene47580,MS.gene55862,MS.gene59517,MS.gene64197,MS.gene70103,MS.gene99603
Genetic Information Processing	Transcription	RNA polymerase	ko03020	1	281	0.885141	0.999944	MS.gene069100

## Sheet: Table S5
Table S5. The subcellular localization and secondary structure analysis of ARF proteins
ID	name	details	Alpha helix	Extended strand	Beta turn	Random coil
MS.gene000840.t1	MsARF001	chlo	0.1724	0.2194	0.0564	0.5517
MS.gene002000.t1	MsARF002	nucl	0.1766	0.1528	0.0441	0.6265
MS.gene002001.t1	MsARF003	nucl	0.1772	0.1682	0.045	0.6096
MS.gene002063.t1	MsARF004	chlo	0.1843	0.2175	0.0453	0.5529
MS.gene002694.t1	MsARF005	nucl	0.2544	0.1773	0.054	0.5143
MS.gene003018.t1	MsARF006	chlo	0.135	0.1761	0.0372	0.6517
MS.gene004184.t1	MsARF007	nucl	0.1412	0.1485	0.0412	0.6691
MS.gene00627.t1	MsARF008	chlo	0.2101	0.1786	0.0567	0.5546
MS.gene007428.t1	MsARF009	nucl	0.1882	0.236	0.0702	0.5056
MS.gene009600.t1	MsARF010	nucl	0.2336	0.1591	0.0336	0.5737
MS.gene010228.t1	MsARF011	chlo	0.1285	0.3173	0.0843	0.4699
MS.gene010231.t1	MsARF012	chlo	0.2115	0.2141	0.0392	0.5352
MS.gene010308.t1	MsARF013	cyto	0.2105	0.2105	0.0474	0.5316
MS.gene010309.t1	MsARF014	chlo	0.1671	0.2095	0.0474	0.5761
MS.gene010311.t1	MsARF015	cyto	0.2846	0.1871	0.0645	0.4638
MS.gene010315.t1	MsARF016	chlo	0.1657	0.1637	0.0513	0.6193
MS.gene028744.t1	MsARF017	nucl	0.1867	0.1619	0.0445	0.6069
MS.gene029832.t1	MsARF018	nucl	0.0714	0.1681	0.0252	0.7353
MS.gene029833.t1	MsARF019	nucl	0.1738	0.1548	0.049	0.6224
MS.gene029834.t1	MsARF020	chlo	0.2155	0.2155	0.069	0.5
MS.gene035907.t1	MsARF021	nucl	0.1393	0.2214	0.0522	0.5871
MS.gene035969.t1	MsARF022	nucl	0.1868	0.1935	0.073	0.5467
MS.gene035971.t1	MsARF023	chlo	0.1608	0.2701	0.0643	0.5048
MS.gene035979.t1	MsARF024	cyto	0.2257	0.2	0.06	0.5143
MS.gene037124.t1	MsARF025	nucl	0.2937	0.126	0.071	0.5093
MS.gene037770.t1	MsARF026	nucl	0.1979	0.1829	0.0405	0.5787
MS.gene047476.t1	MsARF027	nucl	0.1633	0.1995	0.0431	0.5941
MS.gene049205.t1	MsARF028	chlo	0.1812	0.2899	0.0507	0.4783
MS.gene049660.t1	MsARF029	nucl	0.2447	0.1365	0.0471	0.5718
MS.gene053712.t1	MsARF030	cyto	0.2414	0.1954	0.046	0.5172
MS.gene053715.t1	MsARF031	nucl	0.2018	0.2182	0.0618	0.5182
MS.gene053716.t1	MsARF032	cyto	0.2081	0.2953	0.0738	0.4228
MS.gene053720.t1	MsARF033	cyto	0.1501	0.1832	0.0353	0.6313
MS.gene056152.t1	MsARF034	nucl	0.1595	0.1565	0.0477	0.6364
MS.gene058935.t1	MsARF035	nucl	0.1746	0.1701	0.0414	0.6139
MS.gene063050.t1	MsARF036	nucl	0.2015	0.2066	0.051	0.5408
MS.gene066909.t1	MsARF037	chlo	0.2059	0.2206	0.0699	0.5037
MS.gene067243.t1	MsARF038	chlo	0.1931	0.2104	0.0548	0.5418
MS.gene069100.t1	MsARF039	chlo	0.0995	0.0995	0.064	0.737
MS.gene070579.t1	MsARF040	chlo	0.15	0.187	0.0391	0.6239
MS.gene070589.t1	MsARF041	chlo	0.1245	0.1712	0.0311	0.6732
MS.gene072051.t1	MsARF042	chlo	0.1884	0.2133	0.0582	0.5402
MS.gene08281.t1	MsARF043	nucl	0.2763	0.1603	0.0596	0.5038
MS.gene08651.t1	MsARF044	nucl	0.1808	0.1636	0.0488	0.6069
MS.gene08711.t1	MsARF045	nucl	0.1868	0.1715	0.0445	0.5972
MS.gene09049.t1	MsARF046	nucl	0.267	0.1756	0.0504	0.507
MS.gene20066.t1	MsARF047	nucl	0.1914	0.2081	0.0598	0.5407
MS.gene22429.t1	MsARF048	nucl	0.179	0.1565	0.05	0.6145
MS.gene22431.t1	MsARF049	nucl	0.1608	0.2587	0.049	0.5315
MS.gene24179.t1	MsARF050	nucl	0.2816	0.1622	0.0336	0.5226
MS.gene24180.t1	MsARF051	nucl	0.2701	0.1322	0.0383	0.5594
MS.gene25653.t1	MsARF052	nucl	0.1829	0.2134	0.0488	0.5549
MS.gene25665.t1	MsARF053	nucl	0.3176	0.1269	0.0907	0.4648
MS.gene27046.t1	MsARF054	nucl	0.1843	0.1843	0.0665	0.565
MS.gene30749.t1	MsARF055	chlo	0.1973	0.1551	0.0405	0.6071
MS.gene31320.t1	MsARF056	nucl	0.1779	0.1639	0.0392	0.619
MS.gene31321.t1	MsARF057	nucl	0.1654	0.1606	0.0457	0.6283
MS.gene34041.t1	MsARF058	nucl	0.1818	0.1795	0.0477	0.5909
MS.gene45113.t1	MsARF059	nucl	0.1738	0.1639	0.053	0.6093
MS.gene47580.t1	MsARF060	nucl	0.1384	0.1399	0.0327	0.689
MS.gene48069.t1	MsARF061	chlo	0.204	0.2214	0.0522	0.5224
MS.gene49443.t1	MsARF062	nucl	0.2036	0.1532	0.0444	0.5988
MS.gene55225.t1	MsARF063	chlo	0.1565	0.2	0.037	0.6065
MS.gene55862.t1	MsARF064	nucl	0.271	0.1378	0.0593	0.5319
MS.gene56669.t1	MsARF065	nucl	0.1382	0.1886	0.0417	0.6316
MS.gene59517.t1	MsARF066	nucl	0.2097	0.1669	0.0502	0.5731
MS.gene63857.t1	MsARF067	cyto	0.1402	0.2092	0.0437	0.6069
MS.gene64197.t1	MsARF068	cyto	0.1818	0.2626	0.1111	0.4444
MS.gene68637.t1	MsARF069	nucl	0.1684	0.2003	0.0556	0.5758
MS.gene68646.t1	MsARF070	nucl	0.165	0.1699	0.049	0.616
MS.gene70103.t1	MsARF071	nucl	0.1933	0.1489	0.0408	0.617
MS.gene73947.t1	MsARF072	nucl	0.1705	0.155	0.0504	0.624
MS.gene73951.t1	MsARF073	nucl	0.2032	0.1979	0.0422	0.5567
MS.gene73953.t1	MsARF074	cyto	0.1624	0.2336	0.0484	0.5556
MS.gene73956.t1	MsARF075	nucl	0.2042	0.2342	0.0571	0.5045
MS.gene73969.t1	MsARF076	chlo	0.1499	0.1708	0.0417	0.6376
MS.gene76584.t1	MsARF077	chlo	0.1103	0.2356	0.0576	0.5965
MS.gene80669.t1	MsARF078	nucl	0.1647	0.1553	0.0306	0.6494
MS.gene81405.t1	MsARF079	nucl	0.1176	0.1765	0.0435	0.6624
MS.gene99108.t1	MsARF080	nucl	0.2818	0.1487	0.0336	0.536
MS.gene99603.t1	MsARF081	nucl	0.2044	0.1706	0.0471	0.5779

## Sheet: Table S6
Table S6. Ka and Ks of MsARF gene pairs
Gene ID	Gene ID	Duplication Type	Ka	Ks	Ka/Ks	Selection pressure
MsARF062	MsARF058	Segmental duplication	0.0201493	0.0371557	0.542293	Purifying selection
MsARF008	MsARF042	Complete repetition	0.0132175	0.0166154	0.795497	Purifying selection
MsARF017	MsARF056	Segmental duplication	0.0095381	0.00932493	1.02286	positive selection
MsARF070	MsARF056	Segmental duplication	0.00282886	0.00238854	1.18435	positive selection
MsARF070	MsARF057	Segmental duplication	0.0123187	0.0181146	0.680045	Purifying selection
MsARF006	MsARF027	Complete repetition	0.0091239	0.0127338	0.716513	Purifying selection
MsARF056	MsARF057	Complete repetition	0.0101127	0.0191389	0.528386	Purifying selection
MsARF031	MsARF022	Segmental duplication	0.0574384	0.0962292	0.596891	Purifying selection
MsARF077	MsARF063	Segmental duplication	0.0473866	0.141013	0.336044	Purifying selection
MsARF077	MsARF040	Segmental duplication	0.082323	0.22049	0.373363	Purifying selection
MsARF063	MsARF040	Segmental duplication	0.0391098	0.0589083	0.66391	Purifying selection
MsARF074	MsARF075	Segmental duplication	0.0879164	0.164192	0.53545	Purifying selection
MsARF074	MsARF014	Segmental duplication	0.247017	0.299816	0.823896	Purifying selection
MsARF038	MsARF001	Segmental duplication	0.00943197	0.0241761	0.390135	Purifying selection
MsARF038	MsARF037	Segmental duplication	0.0103231	0.0308455	0.334671	Purifying selection
MsARF001	MsARF037	Segmental duplication	0.00553654	0.00831033	0.666223	Purifying selection

## Sheet: Table S7
Table S7. Expression (FPKM) of ARF genes in various alfalfa tissues in response to cold, drought, salt, aluminum, and lead treatment
gene_ID(s)	transcript_ID(s)	Young leaves	Mature leaves	Senescent leaves	Flower	Leaf	Root	PostElongating stem	Nodule	Elongating stem	salt & mannitol_0h	salt_1h	salt_3h	salt_6h	salt_12h	salt_24h	mannitol_1h	mannitol_3h	mannitol_6h	mannitol_12h	mannitol_24h	Cold_0h	Cold_2h	Cold_6h	Cold_24h	Cold_48h	Al_0h	Al_4h	Al_8h	Al_24h	0mg/L Pb_0h	0mg/L Pb_48h	0mg/L Pb_96h	200mg/L Pb_48h	200mg/L Pb_96h
MsARF054	MsG0180000077.01	0	0	0	0	0	0	0	0	0	0	0.75	2.71	2.68	0.83	0	1.17	0.97	0.37	0.78	0.22	1.55	1.86	0.35	0.84	1.37	0.42	1.42	1.2	1.17	0	0	0	0	0
MsARF062	MsG0180005200.01	1.68	1.87	0.74	11.14	2.74	1.57	7.98	6.55	7.28	6.97	4.12	10.44	11.46	6.09	9.07	3.4	6.2	10.42	6.53	7.67	5.64	10.94	3.03	7.81	16.05	6.27	5.39	5.41	7.27	0.45	1.26	0.95	2.41	0.64
MsARF018	MsG0180003578.01	14.33	16.42	17	12.21	18.86	10.25	6.26	8.85	4.52	10.17	3.05	10.08	9.69	10.8	15.41	5.22	7	8.28	12.91	9.71	11.34	14.53	13.22	11.92	17.8	23.94	18.92	23.79	19.65	12.89	5.75	15.12	7.9	12.23
MsARF050	MsG0180000076.01	3.15	2.6	2.84	6.73	6.87	0.66	15.37	7.83	15.68	10.03	8.56	17.39	18.42	8.31	12.44	5.95	11.43	10.04	10.81	9.42	8.95	18.5	6.72	12.47	20.59	27.57	35.57	28.61	20.44	15.49	15.72	15.75	15.33	22.35
MsARF005	MsG0280006994.01	17.84	28.34	17.99	236.43	282.3	37.29	74.8	142.76	48.22	30.11	36.66	28.31	33.06	21.68	32.14	38.89	45.09	32.45	18.85	22.46	20.15	32.74	20.45	20.55	33.41	57.4	50.31	51.72	57	35.58	22.94	70.81	62.73	65.13
MsARF017	MsG0280010886.01	0	0.03	0	18.86	1.38	0.5	2.46	16.07	2.25	0.86	0.79	0.83	1.08	0.51	0.43	0.61	0.95	1.37	0.76	1.31	0.15	1.11	0.55	1.1	0.8	0.35	0.18	0.2	0.09	0	0	0	0	0
MsARF069	MsG0280010916.01	37.61	37.81	41.54	17.99	16.29	14.63	5.67	19.16	6.14	3.2	1.68	3.99	4.18	3.38	4.18	1.4	1.78	3.29	3.58	4.33	2.38	4.23	2.14	3.23	4.18	16.28	11.45	11.14	11.79	4.47	3.57	3.87	5.32	1.46
MsARF006	MsG0280007416.01	0.05	0	0	0.07	0	0.29	0.12	0	0.22	0	0.02	0.05	0.09	0.02	0	0.22	0	0	0.1	0	0.05	0	0.02	0.02	0.18	0	0	0.07	0	0.56	0	0.47	0	0
MsARF004	MsG0280006339.01	0	0	0	0	0	0	0	0	0	0	0	0	0.13	0	0	0	0	0	0	0.05	0	0	0	0	0	0.15	0	0	0	0	0	0	0	0
MsARF025	MsG0280008452.01	0	1.09	2.85	0	0	0	0	0	0	14.37	4.54	11.44	22.51	15.77	3.79	3.3	21.63	14.06	3.02	7.89	10.24	9.36	22.86	11.13	33.01	6.85	8.13	6.19	2.63	0	0	0	0	0
MsARF007	MsG0280006783.01	14.98	20.51	17.89	40.52	7.88	7.44	4.72	27.61	4.82	5.64	7.77	4.49	6.85	5.03	8.23	6.47	8.23	5.48	4.95	6.7	3.63	3.46	5.55	5.36	6.1	8.32	8.91	9.38	10.73	17.81	20.93	13.85	30.18	15.52
MsARF055	MsG0380015618.01	4.95	5.07	4.44	7.03	2.54	3.77	4.58	6.91	5.32	2	4.19	2.44	2.81	1.93	2.89	2.89	3.6	2.69	2.3	2.92	1.76	2.13	1.17	2.16	2.26	14.38	9.55	11.03	10.5	6.06	6.06	8.73	9.07	9.06
MsARF029	MsG0380015161.01	2.1	2.32	1.55	0	0	0	0	0	0	14.71	6.69	12.21	12.97	5.46	16.19	9.18	11.77	7.98	10.71	8.37	6.45	12.56	4.7	12.16	20.58	9.21	8.56	9.08	9.09	20.93	5.97	0	3.29	0
MsARF071	MsG0480023564.01	115.56	115.69	119.76	61	59.65	91.55	40.48	70.47	39.35	39.08	33.3	39.4	37.88	37.19	37.45	32.79	41.74	39.68	40.35	40.24	34.97	39.19	32.7	34.09	40.03	102.47	113.52	114.37	121.18	126.63	112.8	147.36	153.22	146.92
MsARF043	MsG0480022911.01	72.39	76.04	74.97	148.7	195.66	58	42.87	97.58	31.74	71.38	50.59	63.03	59.61	42.3	76.86	64.18	80.54	59.98	51.93	46.2	51.34	77.85	47.96	51.9	85.07	86.59	82.33	96.76	99.08	74.38	42.19	103.75	94.56	96.15
MsARF026	MsG0480018990.01	4.09	3.9	5.44	15.68	37.02	23.07	80.41	20.55	74.69	42.56	25.87	35.72	36.77	25.21	42.39	21.04	28.97	35.29	46.68	37.04	28.39	47.21	31.53	36.94	58.55	19.3	16.14	18.32	21.99	25.58	36.59	30.46	36.23	27.03
MsARF060	MsG0480022313.01	6.76	7.12	6.18	25.54	23.61	2.1	10.96	17.35	9.48	4.55	5.5	5.58	5.44	4.16	5.24	5.71	7.55	5.57	3.92	4.57	3.88	4.07	4.17	4.53	5.53	4.78	4.04	4.41	4.49	59.18	16.45	13.26	28.08	17.28
MsARF064	MsG0480023746.01	43.69	46.02	47.31	26.48	59.01	24.61	20.7	37.34	16.31	45.24	27.56	33.75	38.1	25.91	37.63	23.89	31.38	36.02	34.49	22.32	35.99	58.37	35.63	35.25	55.26	87.19	94.25	101.75	94.29	51.2	25.48	47.82	68.75	57.7
MsARF045	MsG0480020825.01	6.25	6.3	4.25	231.67	31.1	25.73	23.05	461.24	16.96	3.21	4.38	1.21	3.67	0.93	1.56	2.32	2.22	3.59	1.54	2.16	1.32	1.63	1.35	1.75	2.28	6.03	5.3	5.34	4.79	43.31	14.25	10.05	22.64	13.54
MsARF011	MsG0580027634.01	0	0	0	1.56	0.2	0.05	0.51	0.16	0.24	0	0	0	0	0	0	0	0	0.17	0	0	0	0	0	0	0	0	0	0	0	0	0	0	0	0
MsARF012	MsG0580027633.01	0	0	0	0	0	0	0	0	0	0	0	0.12	0	0.03	0	0	0	0	0	0	0.04	0	0	0	0	0	0	0	0	0	0	0	0	0
MsARF030	MsG0580027497.01	0	0	0	0	0	0	0	0	0	0	0.05	0	0	0.15	0	0	0	0.05	0	0	0	0	0	0	0	0	0	0	0.21	0	0	0	0	0
MsARF031	MsG0580027493.01	0.1	0.17	0	0	0	0	0	0	0	0	0	0	0	0	0	0	0	0	0	0	0	0	0	0	0	0	0	0	0.06	0	0	1.24	0	12.04
MsARF032	MsG0580027491.01	0	0	0	0	0	0	0	0	0	0	0	0	0	0	0	0	0	0	0	0	0	0	0	0	0	0	0	0	0	0	0	0	0	0
MsARF065	MsG0580029167.01	0	0	0	0	0	0	0	0	0	0	0	0	0.15	0	0	0	0	0	0	0	0	0	0	0	0	0	0	0	0	0	0	0	0	0
MsARF067	MsG0580029898.01	0	0	0	2.14	2.47	0.65	1.25	1.79	0.48	0	0.03	0	0	0	0	0	0	0	0	0	0	0	0.02	0	0	0	0	0	0	0	0	13.63	0	0
MsARF077	MsG0580026161.01	0	0	0	0	0	0	0	0	0	0	0	0	0	0	0	0	0	0	0	0	0	0	0	0	0	0	0	0	0	0	0	0	0	0
MsARF072	MsG0580027479.01	0	0	0	0	0	0	0	0	0	0	0	0	0	0	0	0	0	0	0	0	0	0	0.07	0	0	0	0	0	0	0	0	0	0	0
MsARF073	MsG0580027483.01	0	0	0	0	0	0	0	0	0	0	0.09	0	0	0	0	0	0	0	0	0	0	0	0	0	0	0.2	0	0	0	0	0	0	0	0
MsARF075	MsG0580027495.01	0	0	0	0	0	0	0	0	0	0	0	0.04	0	0	0	0	0	0	0	0	0	0	0.2	0	0	0	0	0	0	0	0	0	0	0
MsARF076	MsG0580027509.01	0	0	0	0	0	0	0	0	0	0	0	0	0	0	0	0	0	0	0	0	0	0	0	0.09	0	0	0	0	0	0	0	0	0	0
MsARF080	MsG0580028774.01	16.15	22.09	15.11	81.34	35.15	8.66	8.14	36.88	5.98	10.02	7.88	17.65	16.5	9.29	15.66	10.93	13	11.38	13.15	9.77	10.34	21.19	12.59	12.65	27.67	12.4	10.78	12.96	13.26	31.98	18.72	22.78	36.99	23.36
MsARF010	MsG0580028681.01	6.07	7.11	5.3	0.28	0.41	0.2	0.07	0	0	6.83	6.04	9.75	7.51	3.42	7.88	3.52	7.04	6.69	6.72	4.47	7.33	10.32	6.78	6.8	12.05	5.15	5.31	5.38	5.07	0	0	0	0	0
MsARF022	MsG0580027553.01	0	0	0	0	0	0	0	0	0	0	0	0	0	0	0	0	0	0	0	0	0	0	0	0	0	0	0	0	0	0	0	0	0	0
MsARF023	MsG0580027550.01	0	0	0	0	0	0	0	0	0	0	0	0	0.11	0	0	0	0	0	0	0	0	0	0	0	0	0	0	0	0	0	0	0	0	0
MsARF014	MsG0580027539.01	0	0.04	0	2.33	8.17	4.46	5.96	4.94	5.26	0	0	0	0	0	0	0	0	0	0	0	0	0	0.1	0	0	0	0	0	0.06	0.45	0.18	0	0.36	0
MsARF015	MsG0580027488.01	0	0	0	0	0	0	0	0	0	0	0	0.06	0	0	0	0	0	0	0	0	0	0	0	0	0	0	0	0	0	0	0	0	0	0
MsARF039	MsG0580025656.01	0	0	0	0.4	0.67	0.18	0.52	1.68	0.74	2.88	3.21	5.56	4.71	4.44	4.51	2.71	4.29	3.08	4.84	2.78	4.41	5.8	4.27	3.24	5.95	0.26	0.16	0.39	0.24	1.61	0.25	0.45	0.69	0.23
MsARF041	MsG0580026167.01	0	0	0	0.34	0.22	0.08	0.47	0.17	0.18	0	0	0	0.01	0	0	0.01	0	0	0.02	0.04	0.08	0	0	0	0	0	0	0	0	0	0.86	1.64	0.94	0.08
MsARF009	MsG0780040933.01	0	0	0	0	0	0	0	0	0	0	0	0	0	0	0	0	0	0	0	0	0	0	0	0	0	0	0	0	0	0	0	0	0	0
MsARF049	MsG0780040932.01	0	0	0.07	0	0	0	0	0	0	0	0.07	0.14	0	0.07	0	0	0	0	0	0	0	0	0.16	0	0	0	0	0	0	0	0	0	0	0
MsARF081	MsG0780038810.01	1.82	1.97	0.89	27.57	27.66	9.34	173.46	17.48	152.96	33.58	9.72	18.5	25.62	18.26	26.84	11.19	9.1	15.08	25.6	23.34	13.55	22.79	12.85	23.56	33.63	45.93	25.92	29.58	52.49	14.93	27.28	32.53	29.7	26.13
MsARF047	MsG0780040934.01	0	0	0	4.06	0.65	1.3	1.72	1.98	3.78	0.41	0.1	0.29	0.43	0.15	0.51	0.09	0.54	0.31	0.12	0.24	0.25	0	0.27	0	0	0	0	0	0	0.19	1.57	0.16	0.32	0.4
MsARF066	MsG0880042986.01	3.81	3.02	2.68	23.67	5.18	8.16	28.33	9.49	22.42	7.6	2.54	9.36	10.11	6.39	10.69	5.12	3.32	7.87	11.55	10.38	7.75	9.71	9.75	13.88	14.67	15.72	11.61	12.76	13.55	5.22	3.05	7.04	5.34	4.03
MsARF053	MsG0880047323.01	25.43	26.65	28.25	117.03	130.04	53.39	32.51	114.08	23.24	30.9	14.93	59.07	29.87	37.16	38.27	14.33	24.04	33.39	49.97	22.14	55.56	71.48	60.1	42.19	64.65	26.96	30.31	32.59	32.72	57.66	26.11	30.28	47.74	29.36

## Sheet: Table S8
Table S8. Relative expression data of 23 MsARF genes related to abiotic stress
gene/sample	DL12	DL24	DL6	DR12	DR24	DR6	DS12	DS24	DS6	HL12	HL24	HL6	HR12	HR24	HR6	HS12	HS24	HS6	LL12	LL24	LL6	LR12	LR24	LR6	LS12	LS24	LS6	SL12	SL24	SL6	SR12	SR24	SR6	SS12	SS24	SS6
MsARF051	6.00709	9.64646	1.56193	24.8757	90.9289	19.6983	2.00463	2.49666	2.12874	0.328356	8.30128	2.22942	61.9629	60.6877	20.6776	1.62076	9.33942	2.46229	12.6115	59.0282	2.45094	21.3574	206.5	25.5751	1.48452	8.18699	1.28639	1.41748	26.5996	3.32495	21.8566	75.5835	37.8792	1.97247	10.8779	0.539614
MsARF005	0.466516	0.168016	1.35035	0.99539	0.15822	1.16743	0.359318	0.0501827	0.375443	0.819794	0.336808	0.791869	0.600124	0.264255	1.09429	0.346277	0.157854	0.447513	0.192554	0.0750155	0.872564	0.297302	0.16647	0.972655	0.378929	0.209255	0.733736	0.764895	0.0985273	0.565135	0.66588	0.228458	0.827406	0.322343	0.0792928	0.288505
MsARF017	2.09615	0.160232	0.841525	0.785889	0.142864	1.16429	0.455252	0.159022	0.606573	8.03243	0.193664	0.80787	3.36084	0.692649	0.966701	1.41695	0.210999	0.795928	51.1362	0.0691	0.344495	1.32279	0.0846957	0.357353	1.8952	0.267926	0.862155	0.76345	0.0919602	0.286251	0.611679	0.416079	1.06234	0.446486	0.187836	0.821611
MsARF035	2.24528	0.451823	0.67499	0.220062	0.0512544	0.371228	1.4278	0.86102	0.88763	10.5219	0.440729	1.15452	0.498102	0.0948415	0.351027	2.57951	0.373473	1.18382	1.14218	0.0865102	0.382685	0.422294	0.0232395	0.20841	1.52718	0.37572	1.75596	0.366146	0.100273	0.504922	0.111783	0.116383	0.292609	1.45737	0.287304	2.74515
MsARF055	1.39104	0.290186	0.364566	0.0524309	0.0298134	0.152928	0.476	0.430791	0.303338	2.37164	0.252152	0.698719	0.234276	0.0369231	0.186145	1.31345	0.185554	0.362168	0.835856	0.033184	0.348405	0.150491	0.0104561	0.145334	4.58035	0.154809	0.757303	0.212046	0.0661769	0.195149	0.0512704	0.043811	0.197066	0.505415	0.072688	1.09192
MsARF026	1.95359	0.273233	0.627229	0.259841	0.0477417	0.376666	0.512556	0.414311	0.510252	3.98081	0.388143	0.574235	0.577427	0.152057	0.213734	1.90273	0.230609	0.503526	2.14335	0.132941	0.712896	0.757468	0.0319933	0.346816	3.48219	0.152808	0.90762	0.203242	0.068943	0.303326	0.123297	0.0713146	0.273909	0.36708	0.104144	2.0773
MsARF043	0.394497	0.262208	1.06171	0.475426	0.138613	0.604778	0.69356	0.106605	0.49179	1.44846	0.404545	0.910055	0.332794	0.172395	0.677807	0.487388	0.214978	0.452969	0.530272	0.138534	1.02677	0.418814	0.07502	0.613708	0.886043	0.153267	1.13346	0.885133	0.134694	0.416005	0.445959	0.14942	0.363371	0.949502	0.119565	0.468933
MsARF039	26.745	0.972434	0.825663	0.10734	0.0413474	0.272253	0.53536	1.79211	0.429468	68.5074	0.907951	5.70133	19.8673	0.0967789	0.461803	220.859	0.234382	0.913956	37.3452	0.106221	0.0758465	0.80205	0.00982469	0.153977	72.5115	0.0901408	1.37378	1.0537	0.248815	0.421864	0.685294	0.018942	0.17766	1.51757	0.0979993	0.765999
MsARF081	1.12724	0.178286	0.924247	1.62472	0.401027	1.44486	0.204586	0.183047	0.289157	26.8913	0.40591	0.462099	0.871794	0.605901	0.750355	1.63592	0.160275	0.252841	4.99008	0.0203949	0.0207548	1.13862	0.263859	1.22588	1.41137	0.045775	0.582605	1.7496	0.0433118	0.428347	0.51732	0.288502	0.282411	0.209832	0.0501334	0.759581
MsARF053	1.68408	0.494982	0.877608	0.797903	0.173393	0.94121	1.06563	0.253198	1.00232	0.789376	0.63776	1.4412	0.456276	0.341159	0.78825	0.558132	0.315831	0.766678	0.325966	0.309356	0.01574	0.533291	0.156611	0.960576	1.16143	0.201329	1.24951	0.692642	0.173803	0.593552	0.802664	0.0468935	0.699274	0.74968	0.191318	0.688444
MsARF060	3.22819	0.337003	1.15025	0.705095	0.340385	1.81734	0.186786	0.0567378	0.340274	2.23612	0.532954	0.653509	0.588813	0.313616	0.786743	0.865557	0.162969	0.255779	0.25058	0.0689123	0.665216	0.0538706	0.162773	1.37212	0.247777	0.20841	0.648319	0.95565	0.168212	0.396138	0.351682	0.0883264	0.581865	0.383307	0.0354105	0.130009
MsARF071	1.91618	0.203632	0.72271	0.523651	0.157055	0.540004	0.624555	0.19028	0.823008	8.32914	0.054596	0.908359	3.66821	0.297414	0.453823	3.66364	0.355389	0.969181	8.58535	0.120808	0.261592	0.823872	0.100033	0.216088	4.68624	0.212204	1.34052	0.399003	0.0966011	0.341342	0.771113	0.437155	0.75624	0.656178	0.375425	1.37689
MsARF044	5.27941	1.19694	1.18507	0.65021	0.750915	1.58084	2.22053	1.58019	2.07085	26.4407	1.26322	1.32042	1.60889	0.890215	1.18651	12.7924	1.09602	2.03264	3.13749	0.173578	1.0104	2.03784	0.454013	0.735516	10.9861	0.43893	5.06444	0.670164	1.15003	0.570391	1.28444	0.303672	0.683501	2.66217	1.15708	8.1125
MsARF045	1.76956	0.410056	0.854949	0.0551701	0.0355713	0.346736	0.564104	0.520536	0.5268	19.7069	0.27477	0.323921	0.249119	0.0373611	0.148845	4.36469	0.208303	0.36441	0.499332	0.0248894	0.158683	0.125548	0.0105025	0.0859075	5.09881	0.154779	1.28811	0.275487	0.0438948	0.162264	0.0701332	0.0474606	0.226365	0.582802	0.153345	0.555524
MsARF029	0.444939	0.562501	1.70314	2.60378	0.615238	5.33742	1.67978	0.397802	1.27882	2.31074	0.696194	1.55125	1.23791	0.692788	3.18583	1.44961	0.543147	1.41003	0.986554	0.302359	1.97034	1.55074	0.337404	2.83862	2.85794	0.385529	3.59753	1.49583	0.326685	0.700709	1.33292	2.35315	1.37222	5.28401	0.419617	1.82595
MsARF080	31.5839	2.1898	1.06705	0.455438	0.161964	0.765265	1.62017	6.84742	0.838604	21.5312	1.3014	10.1584	1.9954	0.245519	1.77108	12.382	0.684143	4.50321	8.1379	0.577915	0.503073	0.124268	0.0415394	0.275964	7.81411	0.515814	6.37395	2.80013	1.99439	0.280567	1.38142	1.55556	1.39827	3.537	1.07433	1.85947
MsARF025	1.55977	1.05132	1.45129	3.04696	0.258861	1.52349	1.81393	0.58766	0.921676	0.273178	0.967832	1.61868	0.0444225	0.441655	1.50202	0.0883309	0.539244	1.26595	0.108843	0.54556	0.0379652	0.0369443	0.454921	1.18081	0.203066	0.373604	1.06085	0.693336	0.370003	0.929528	2.15828	0.119192	0.556882	0.644945	0.393902	1.72143
MsARF066	2.99779	0.36656	1.57477	0.209671	0.0389694	0.511794	0.587673	0.360355	0.432843	3.23989	1.13657	1.02337	0.525495	0.183298	0.269031	1.43111	1.10983	0.385472	3.51561	2.0899	1.92951	0.758214	0.136197	0.331227	2.43285	1.52131	1.27094	0.248036	0.178028	0.698465	0.428321	0.482032	0.360996	0.455762	0.192486	1.65959
MsARF007	0.403821	0.303318	2.01703	0.385608	0.0386285	0.580465	0.638288	0.0805482	1.44955	0.0870631	0.666243	1.33935	0.00301827	0.162567	0.415881	0.00983871	0.451788	0.955758	0.0076033	0.340454	0.0820584	0.00363607	0.510812	0.607114	0.0162611	0.590292	1.58409	0.538549	0.271062	0.186063	0.411664	0.0118566	0.347211	0.887639	0.272253	0.0968874
MsARF010	17.2322	1.77031	4.90777	0.196031	0.0143578	0.355378	0.307712	0.148526	0.555837	0	1.69271	5.51016	0.181878	0.02845	0.187505	0	0.161375	0.629173	0	1.22606	0.0294423	0.312944	0.0219413	0.500769	0.629264	0.187856	1.08141	0.513166	0.890024	2.29588	0.313796	0.000422568	0.57037	0.378599	0.0844476	0.170235
MsARF018	0.453433	0.358451	3.21514	0.00603084	0.291153	0.256199	10.0527	11.9606	0.110425	21.1339	7.48905	13.2795	0.0200279	0.359782	0.248499	32.7043	0.176653	0.35589	20.1427	8.75456	0.0464082	0.0100438	0.150563	0.370277	56.2683	0.201964	1.31674	0.122567	1.85224	5.48409	0.785654	0.00685189	0.0990568	6.70948	0.0492938	0.215925
MsARF050	0.913846	1.74319	4.65212	0.444538	0.113373	0.769337	1.1835	1.18558	0.560044	14.7042	1.54803	2.80327	0.61735	0.275657	0.459379	1.39305	0.318594	0.702089	0.522644	0.235518	0.0242561	0.322609	0.0904718	0.512215	2.88867	0.291907	0.824248	1.59506	0.581007	1.84174	0.62395	0.0210806	0.574891	0.687421	0.153475	2.36015
MsARF064	65.4208	39.3139	12.7453	0.146025	0.0643231	0.486955	0.375149	0.482081	0.24963	29.0041	21.8599	38.1791	0.144543	0.209711	0.365272	0.204453	0.315288	0.648991	2.23579	1.8125	0.0741758	0.151641	0.0252062	0.327523	0.117735	0.0705313	0.995873	6.60052	2.70886	12.2997	0.43804	0.000427123	0.170727	0.455632	0.0298538	0.569505

## Sheet: Table S9
Table S9. Sequences of ARF primers used in qRT-PCR.
Gene Name	Forward primer sequence (5′ → 3′)	Reverse primer sequence (5′ → 3′)
Msactin	GACAATGGAACTGGAATGG	CAATACCGTGCTCAATGG
MsARF051	GCGAGACAACTCTGGTGGTA	GTCATTCAGCAGACCGTCCA
MsARF005	TCCACTCCTCTCTTCGGGAG	TTGCGGATCATTGCTCCCTT
MsARF017	TGGTCCGATGGGATGAGGAT	TCCGCAGTTTCTTCAGCCTT
MsARF035	GCAAACAATGGTGGAGGGTTC	AGCCGAGTAATCAAGCCGAG
MsARF055	GCTTGTTGCTGGTGATTCCG	AATCGAACAGCACGACGGAT
MsARF026	TGCCACAGAATGCCTTCCTC	GCGCGGCTGACCTCTAAATA
MsARF043	ATGGTCCATGGCCGGAATTT	CATTGGTCCCCATTTGCTGC
MsARF039	TTCTCCCAGCAGTCCGAGAT	TACTGCCTGGTTGATGACGG
MsARF041	CGCGGTTGATTTACTCGCTG	AATGCACCGCCATTGTTAGC
MsARF081	CTGACTGACGGAAGTTGGCT	TCTTGCTATCGTCGGTCGTG
MsARF047	TTTATAGGGGCACGCCGAAG	CGCCTTCCCCAAAGGATTGA
MsARF053	AACCGAACTGTCCACTGCTG	CAGAGCCACGCTTTTGAACC
MsARF018	AAGGGTGAGTCCATGGTTGG	GGGAAATCGTGGTGTGGAGA
MsARF066	TCCAACAAAGGGCAGCAGAA	CACGACCAACAGCTACACCT
MsARF044	TTCGCTGGCCTAATTCTCCG	GGTGGAGTGAAAGGGCTGAA
MsARF050	TGGAGTCTGTTTGTCGGCTC	GGCAGTGTTGTCTGTTGACG
MsARF025	ACCAGACACATTTGGAGGGC	TTGTGCTTTTGCTTGTCGGG
MsARF029	AAGAGTCAAGTGTCCGCAGG	GCCAATGAGAATTCGGCCAC
MsARF064	GGGCAATAACTCCCCGTCAA	GCTTTTGTTGCTTGGCTGGA
MsARF010	ACAATGCCGTTAGGGGAGTC	GCGCCCTACTGAACCTGATT
MsARF080	AGGGCTAGTCCATCCGAGTT	CCATGTACCTGCGGACACTT
MsARF060	GGCTCATCTTCCACCACCAA	CCTTCTGGAACCGCAGTGAT
MsARF007	AGCCATCTGGTTCTGCTTCC	TTCCCCAAAGTCTGACGCTC
MsARF045	GCTTGTTGCCAAAGACCTGC	TGTGAGTAGATGCCGCCTTG
MsARF071	GGAGCTTCGAGTTGGTGTCA	CAAGCAGTCGCAAGAACACC
